# Supplementary material for: A defect in mitochondrial protein translation influences mitonuclear communication in the heart
Source: Nat Commun. 2023 Mar 22;14:1595. doi: 10.1038/s41467-023-37291-5 (PMC10033703; doi:10.1038/s41467-023-37291-5)
Supplement: Supplementary file 3 — Source Data [file 41467_2023_37291_MOESM3_ESM.xlsx]

## Sheet: Figure 1
Figure 1A
Relative gene expression	Sham-1	Sham-2	Sham-3	Sham-4	TAC-1	TAC-2	TAC-3	TAC-4
Nppa	0.74911	0.710669	1.34653	1.39499	10.7053	11.8782	23.5108	27.5934
Nppb	0.924663	0.953959	1.06807	1.06142	2.50707	2.81669	5.27072	5.8159
Myh7	1.17223	1.38056	0.604263	1.02261	70.9264	78.9709	130.17	133.274
Mrps5	0.901562	0.989999	0.976371	1.14751	0.696164	0.833642	0.529426	0.684205
Mrps39	0.961094	0.929644	0.994987	1.12486	0.855447	0.972487	0.432494	0.5083
Tfam	0.958932	0.974342	0.996885	1.07363	0.740977	0.843523	0.445192	0.513879
Atp5e	0.920028	0.864387	0.999827	1.25767	0.774185	0.843669	0.338154	0.350564
Cox6b2	0.996195	0.950329	0.916051	1.15309	0.32119	0.864837	0.213676	0.212495
Cox7a1	0.951648	0.925625	1.02066	1.11227	0.621791	0.736879	0.233825	0.238077
Cox7c	0.907519	0.82302	1.11342	1.20247	0.790042	0.82188	0.362487	0.348686
Ndufa3	0.93936	0.862591	1.07382	1.1493	0.846013	0.905476	0.330049	0.331654
Ndufv3	1.38463	0.782683	0.918594	1.00452	0.695682	0.720215	0.268594	0.283516
Uqcr11	0.810846	0.574548	2.14132	1.00243	0.461852	0.572164	0.244431	0.20398
Figure 1B
Figure 1C
Relative protein expression	Sham-1	Sham-2	Sham-3	Sham-4	TAC-1	TAC-2	TAC-3	TAC-4
MRPS5	0.996646	0.999048	1.02446	0.979844	0.724902	0.758349	0.695228	0.645403
mt-ATPase 6	1.03344	0.980998	1.01504	0.970529	0.532231	0.542405	0.549679	0.500917
Figure 1D
	12h	24h	48h	12h	24h	48h	12h	24h	48h	12h	24h	48h	12h	24h	48h	12h	24h	48h	12h	24h	48h	12h	24h	48h	12h	24h	48h	12h	24h	48h	12h	24h	48h	12h	24h	48h	12h	24h	48h
Log 2 fold change	Nppa	Nppa	Nppa	Nppb	Nppb	Nppb	Myh7	Myh7	Myh7	Acta1	Acta1	Acta1	Mrps5	Mrps5	Mrps5	Mrps39	Mrps39	Mrps39	Tfam	Tfam	Tfam	Atp5e	Atp5e	Atp5e	Cox6b2	Cox6b2	Cox6b2	Cox7a1	Cox7a1	Cox7a1	Cox7c	Cox7c	Cox7c	Ndufa3	Ndufa3	Ndufa3	Ndufv3	Ndufv3	Ndufv3
Ctrl_1	-0.1176	-0.040589	-0.0828997	-0.235208	-0.315242	0.0949052	-0.0003306	-0.0333303	-0.134565	-0.207027	0.101329	-0.0979436	-0.206579	-0.002292	0.1763	-0.057073	-0.103175	0.168734	0.0103633	0.072902	0.268613	-0.107946	0.00438881	0.228743	-0.144058	-0.190741	-0.139321	-0.133199	-0.156967	-0.0721264	-0.337118	0.393621	0.00116412	-0.072511	-0.148087	-0.172568	-0.188613	-0.256653	-0.0964063
Ctrl_2	0.00128269	-0.0986506	-0.0154769	-0.0061887	-0.533499	-0.0038478	-0.0815093	0.0762641	-0.538784	0.206105	0.0245088	0.0276763	0.0111389	0.0991294	0.0362606	-0.230977	0.0927423	-6.04e-05	-0.0851549	-0.0508029	-0.128399	0.138763	-0.0247688	0.133282	0.0256634	0.118987	0.14599	-0.191661	0.0506541	0.0511189	-0.0209827	-0.173331	0.053786	-0.127809	0.00975164	0.127445	-0.168208	0.135841	-0.0358804
Ctrl_3	0.116318	0.13924	0.0983766	0.241397	0.848741	-0.0910575	0.0818399	-0.0429338	0.673349	0.00092188	-0.125838	0.0702674	0.19544	-0.0968374	-0.212561	0.28805	0.0104326	-0.168674	0.0747916	-0.0220992	-0.140214	-0.030817	0.02038	-0.362024	0.118395	0.0717538	-0.0066687	0.32486	0.106312	0.0210075	0.358101	-0.22029	-0.0549501	0.20032	0.138336	0.0451234	0.356822	0.120811	0.132287
PE_1	0.333267	1.13799	0.431903	4.15038	6.1633	0.704952	0.0402549	0.759429	1.96074	0.668123	2.73008	1.44713	-0.22559	-1.6162	-1.81293	-0.0351547	-1.87151	-2.2275	-0.150416	-1.36836	-2.03535	-0.0273085	-1.58761	-2.41129	-0.188136	-1.31483	-1.04378	0.245401	-0.770625	-2.26085	0.0178328	-1.37754	-1.91942	0.312849	-1.27651	-1.97136	0.248987	-0.976376	-1.05069
PE_2	1.15897	-0.0763289	0.580089	6.62682	5.85971	1.16138	-0.577471	1.49774	1.52938	2.33108	2.07824	2.06143	-0.203091	-1.26107	-2.19275	-0.715181	-1.45995	-2.86945	-0.578027	-1.04957	-2.36023	-0.24807	-1.10986	-2.90876	-0.895721	-0.646891	-0.81421	0.14507	-0.862306	-2.64924	0.0461979	-1.08993	-2.10628	0.420985	-0.638774	-2.55195	0.291657	-0.658968	-1.69252
PE_3	0.681421	0.462654	1.91397	5.14358	6.12119	0.0208362	-0.451119	0.527766	0.50406	0.437615	1.97547	2.37438	-0.17325	-1.76194	-1.72634	-0.367439	-1.43105	-1.38459	-0.387624	-1.03649	-1.55552	0.0698319	-1.12953	-2.12315	0.158766	-0.861827	-0.58682	0.483233	-0.910371	-2.12462	0.327993	-1.032	-1.6122	0.595208	-0.605059	-1.63532	0.173066	-0.618515	-1.27008
PE_4	1.67309	0.784311	1.40144	4.74581	5.71369	0.226405	0.201667	0.566739	0.220973	2.83945	2.73484	1.85771	-0.247221	-1.08029	-1.53666	-0.534473	-1.35712	-1.56563	-0.650304	-1.07599	-1.44002	0.122091	-1.00193	-1.76354	-0.682003	-0.939196	-0.68913	0.583672	-1.1013	-2.11508	-0.0429678	-1.15229	-1.55635	0.510892	-0.671961	-1.49947	0.408103	-0.560821	-1.12501
ISO_1	0.262679	0.0472768	0.472067	1.13064	4.34224	-0.181057	0.0612586	-0.0516866	0.42043	0.489011	1.55161	1.30295	-0.225781	-1.25827	-1.51072	-0.726109	-1.53909	-1.4754	-0.549157	-1.17557	-1.35442	-0.393392	-1.33185	-1.89692	-0.592076	-0.395955	-1.04378	0.739799	-1.19831	-1.5833	-0.448125	-1.35152	-1.34856	0.417356	-1.04219	-1.54687	0.408531	-1.03622	-0.983387
ISO_2	-0.113247	0.371169	-0.295515	3.57912	4.02084	-0.695684	-0.0957266	0.294898	0.96922	0.185662	1.40097	0.838087	0.0617266	-1.6712	-2.03071	-0.46439	-1.92561	-2.39893	-0.338038	-1.51581	-2.07736	-0.0014639	-1.68982	-2.92527	-0.521252	0.0594028	-0.81421	0.189299	-0.971729	-2.64762	-0.352915	-1.56347	-2.33387	0.0467536	-1.21347	-2.46493	0.0740058	-1.10011	-1.60408
ISO_3	0.0836687	0.590086	0.4305	2.40974	4.40638	-2.03022	-0.0100695	0.0210091	-0.200196	0.470549	0.807559	1.25462	-0.20368	-0.896925	-1.53122	-0.559682	-1.73587	-1.63347	-0.521318	-1.17398	-1.53589	-0.444456	-1.40458	-2.3774	-0.397249	-0.181384	-0.58682	-0.0978845	-1.01729	-2.07983	-0.470661	-1.42654	-1.76579	-0.0173028	-1.26644	-1.70957	-0.077041	-0.917932	-1.18623
ISO_4	-0.147277	0.153584	0.278872	2.66393	2.88175	0.316846	-0.689059	0.198998	0.862558	-0.024627	0.542838	0.71209	-0.0616207	-0.759824	-1.27282	-0.65978	-1.01025	-1.23665	-0.477723	-0.618836	-1.60402	-0.0794067	-0.907316	-2.08693	-0.40671	-0.272359	-0.68913	0.330237	-0.810794	-2.84172	-0.117087	-0.978373	-1.69634	0.258834	-0.588961	-2.29872	0.217988	-0.646011	-1.22808
FBS_1	1.5486	0.963698	1.36398	7.4004	5.99016	-0.276417	0.120498	-0.0717433	-3.4167	2.7406	5.15477	2.93445	-0.0747395	-1.54883	-1.65622	-0.402053	-1.78807	-1.7718	-0.556569	-1.51066	-1.90899	-0.351355	-1.74624	-2.53611	-0.691641	-2.17366	-1.92248	-0.393436	-1.96386	-2.73921	-0.254036	-1.85433	-2.25361	0.35335	-1.19985	-2.00562	-0.0092595	-1.398	-1.29215
FBS_2	1.31229	0.819849	1.07346	7.43143	5.75238	-1.05468	-0.162461	-0.221894	-3.3122	2.76532	4.85944	3.19277	-0.178618	-1.48913	-1.80491	-0.648116	-1.86324	-1.61879	-0.721793	-1.59791	-1.72279	-0.271257	-1.88412	-2.37749	-1.14512	-1.94375	-1.88573	-0.485933	-1.99558	-2.57933	-0.334473	-1.58638	-1.8323	0.25574	-1.56552	-1.72569	0.0900866	-1.0385	-1.00871
FBS_3	1.3132	0.767262	1.12973	6.79812	6.04765	-0.726081	1.0148	0.253031	-3.13875	3.40261	5.32157	3.68514	-0.353498	-1.50942	-1.86848	-0.380182	-1.73462	-2.2025	-0.303394	-1.46199	-2.08865	-0.589701	-1.87562	-2.63822	-0.990637	-2.07685	-1.85236	-0.453496	-1.88898	-2.34662	-0.320038	-1.63139	-1.80651	0.0830714	-1.33922	-1.92878	0.0534045	-1.1492	-0.901931
FBS_4	1.61988	1.29586	1.60563	7.59668	5.86334	0.0808805	0.138971	0.465682	-3.16887	3.55577	2.97308	3.56554	-0.196466	-1.47048	-1.59155	-0.494075	-1.70522	-1.96112	-0.484025	-1.47459	-2.03007	-0.408243	-1.65204	-2.53941	-1.04947	-1.65566	-1.9465	-0.349262	-1.80507	-2.72592	-0.382027	-1.63609	-2.01424	0.0878264	-1.17671	-1.80071	0.0440451	-1.02899	-1.11051
Figure 1E
Figure 1F
	Ctrl-1	Ctrl-2	Ctrl-3	DCM-1	DCM-2	DCM-3
MRPS5	1.08	1.06266	0.857343	0.290238	0.321443	0.281348
mt-ATPase6	1.15177	1.06794	0.780296	0.318277	0.29723	0.274604
SDHA	0.945445	0.954282	1.10027	1.1733	1.41675	1.17975
Figure 1G
Relative Mrps5 mRNA expression	Mrps5fl/fl	Mrps5 fl/fl	Mrps5 fl/fl	Mrps5 fl/fl	Mrps5 fl/fl	Mrps5 fl/fl	Mrps5 fl/fl	Mrps5 fl/fl	Mrps5 cKO	Mrps5 cKO	Mrps5 cKO	Mrps5 cKO	Mrps5 cKO	Mrps5 cKO
KO 2 weeks	0.878683	1.03036	1.10453						0.188751	0.208895	0.209325
KO 4 weeks	0.827492	0.94255	0.914673	1.13007	0.998796	1.1898	1.07405	0.971816	0.221206	0.214149	0.202743	0.126474
KO 6 weeks	0.921151	1.06436	0.962069	1.06016					0.202526	0.255002	0.211516	0.263931
KO 8 weeks	1.27045	1.2423	0.633602						0.107142	0.276454	0.359034
KO10 weeks	1.1646	0.890336	1.29392	0.725217					0.218618	0.170241	0.1456	0.206796	0.212362	0.159507
KO12 weeks	1.14314	0.911301	0.959929						0.200268	0.210079	0.0731499	0.21037	0.237007
KO18 weeks	0.736765	1.16919	1.16919	1.42872	0.724867	0.771264			0.143025	0.122952	0.148419	0.109926
Figure 1J
HW/BW ratio	Mrps5 fl/fl	Mrps5 fl/fl	Mrps5 fl/fl	Mrps5 fl/fl	Mrps5 fl/fl	Mrps5 fl/fl	Mrps5 fl/fl	Mrps5 fl/fl	Mrps5 fl/fl	Mrps5 fl/fl	Mrps5 fl/fl	Mrps5 cKO	Mrps5 cKO	Mrps5 cKO	Mrps5 cKO	Mrps5 cKO	Mrps5 cKO	Mrps5 cKO	Mrps5 cKO	Mrps5 cKO	Mrps5 cKO
KO 2weeks	0.00456175	0.00474905	0.00488595	0.00501224	0.00560219	0.0045905	0.0043818	0.00462956	0.00555434			0.0047275	0.00475635	0.00446681	0.00483568	0.00503922	0.00524653
KO 4 weeks	0.0049277	0.00434976	0.00433962	0.00412022	0.00456241	0.00447368	0.00494992					0.00442032	0.00455432	0.00437274	0.00443026
KO 5 weeks	0.00439346	0.00518561	0.00404178	0.00484665	0.00454052	0.00428996	0.00447439					0.00460972	0.00486697	0.00490599	0.0049092	0.00461095	0.00465753
KO 6 weeks	0.0039153	0.00483154	0.00422368	0.00470022	0.00423028	0.00452381	0.00437546	0.00428142	0.00438023	0.00436225	0.00448987	0.00523256	0.00504301	0.00416667	0.00466532	0.00386028	0.00461577	0.00477457	0.0050135	0.00490101	0.00451741
KO 9 weeks	0.00448832	0.00459266	0.00496739	0.00508802	0.00492676	0.0044359						0.00552936	0.00511804	0.00473684	0.00583477	0.00502639	0.00462946
KO 10 weeks	0.00413064	0.0045633	0.00395691	0.00448535	0.00530978	0.00454407	0.00446583	0.00478691	0.00400785	0.00447538		0.00498741	0.00463082	0.00663498	0.00498562	0.00464642	0.00457557	0.00462598	0.00579127	0.00515276	0.00554626
KO 12 weeks	0.00445617	0.00452464	0.00466956	0.00417952	0.00463733	0.00515625	0.00473829					0.00558004	0.00607028	0.00554554	0.00571846	0.00545586	0.00582024
KO 16 weeks	0.0045315	0.00448698	0.00430851	0.00439114	0.00442569	0.00400933	0.0050659	0.00452413	0.00417246			0.00645369	0.00602192	0.00602647	0.0066524	0.00629278	0.00664634	0.0067046	0.00566667
KO 18 weeks	0.00416022	0.0042723	0.00402289	0.00398115	0.00425243	0.00434607	0.00356337	0.00500258	0.00456284	0.00455996		0.00661485	0.00645528	0.00652378	0.00760976	0.00688228	0.00620853
KO 20 weeks	0.00485943	0.00458485	0.00461074	0.00483892	0.00404727	0.00394828	0.00445124	0.00427873	0.00460156	0.00421705		0.00741472	0.00839328	0.00796471	0.0068138	0.00915062	0.00843469
KO 22 weeks	0.00467182	0.0047907	0.00444886									0.00779582	0.00696429	0.00824672	0.00889231	0.0085034	0.0074933
Figure 1L
Cross section area	Mrps5 fl/fl	Mrps5 fl/fl	Mrps5 fl/fl	Mrps5 fl/fl	Mrps5 fl/fl	Mrps5 fl/fl	Mrps5 fl/fl	Mrps5 fl/fl	Mrps5 fl/fl	Mrps5 fl/fl	Mrps5 fl/fl	Mrps5 fl/fl	Mrps5 fl/fl	Mrps5 fl/fl	Mrps5 fl/fl	Mrps5 cKO	Mrps5 cKO	Mrps5 cKO	Mrps5 cKO	Mrps5 cKO	Mrps5 cKO	Mrps5 cKO	Mrps5 cKO	Mrps5 cKO	Mrps5 cKO	Mrps5 cKO	Mrps5 cKO	Mrps5 cKO	Mrps5 cKO	Mrps5 cKO	Mrps5 cKO	Mrps5 cKO
KO 4 weeks	297.543	237.073	218.384													175.438	282.737	312.323
KO 6 weeks	215.016	217.79	266.348	227.345	291.897	227.189	304.414									310.138	232.641	344.64	314.31	274.563
KO 8 weeks	232.998	274.133	197.427	268.913	213.043	339.384	196.685	277.416								294.758	264.63	244.616	389.385	279.754	384.564	373.741	280.605	258.406
KO10 weeks	197.173	290.855	267.972													331.327	351.454	327.909
KO12 weeks	251.446	189.127	243.921	261.263	289.243											477.369	536.741	477.057	500.672	474.383	530.969	597.954	489.076
KO14 weeks	256.575	298.298	230.018	194.822	235.062	257.191	267.731	235.306	289.48	260.092						515.159	504.582	539.658	703.414	676.988	715.527	568.602	544.057	740.123
KO 16 weeks	320.608	238.44	255.292	205.375	223.581	226.702										833.374	817.372	1008.71	776.931	978.377	931.374	1000.62	1131.89	933.157	872.975	885.239	738.938	927.441	993.28	992.401	712.394	931.796
KO 18 weeks	293.273	243.382	323.494	308.111	302.581	264.34	226.12	222.484	274.532	239.083	200.279	161.987	238.098	251.417	260.819	1103.27	1026.23	984.015	991.606	919.489	850.627	880.526	792.898	915.621
Figure 1M
Fibrosis	Mrps5 fl/fl	Mrps5 fl/fl	Mrps5 fl/fl	Mrps5 fl/fl	Mrps5 fl/fl	Mrps5 fl/fl	Mrps5 fl/fl	Mrps5 fl/fl	Mrps5 fl/fl	Mrps5 fl/fl	Mrps5 fl/fl	Mrps5 fl/fl	Mrps5 fl/fl	Mrps5 fl/fl	Mrps5 fl/fl	Mrps5 fl/fl	Mrps5 fl/fl	Mrps5 fl/fl	Mrps5 fl/fl	Mrps5 fl/fl	Mrps5 fl/fl	Mrps5 fl/fl	Mrps5 fl/fl	Mrps5 fl/fl	Mrps5 fl/fl	Mrps5 fl/fl	Mrps5 cKO	Mrps5 cKO	Mrps5 cKO	Mrps5 cKO	Mrps5 cKO	Mrps5 cKO	Mrps5 cKO	Mrps5 cKO	Mrps5 cKO	Mrps5 cKO	Mrps5 cKO	Mrps5 cKO	Mrps5 cKO	Mrps5 cKO	Mrps5 cKO	Mrps5 cKO	Mrps5 cKO	Mrps5 cKO	Mrps5 cKO	Mrps5 cKO	Mrps5 cKO	Mrps5 cKO
KO 8 weeks	0.311146	0.062552	0.190364	0.320156	0.237135	0.207708	0.085729	0.0606249	0.275104	0.328281	0.0737499	0.0478645	0.236302	0.108073	0.14625	0.230781	0.117292	0.21901									0.08375	0.196458	0.432239	0.250937	0.300677	0.106875	0.726978	1.34812	0.153958	0.353541	1.33932	1.16385	1.74807	1.09224
KO 10 weeks	0.0509895	0.0145312	0.130469	0.02875																							0.570573	1.33656	1.21297	0.823645	0.961926	1.05115
KO 12 weeks	0.157083	0.176823	0.0678574	0.164635	0.172031	0.0434375	0.179427	0.29224	0.11224	0.0511979	0.0717188	0.155	0.233177	0.230104	0.123385	0.0658333	0.0573437	0.0288541	0.0841145	0.0811458	0.159375	0.2475	0.176042	0.12849	0.239635	0.0895312	0.495677	0.51177	0.768749	0.714531	1.02302	0.843645	1.17693	1.61338	1.17833	1.81417	1.57318	0.614166	1.95583	1.43115	2.52625	2.92328	3.75729	1.55693	0.665	0.586146	0.690938	0.320416
KO 14 weeks	0.0866145	0.177292	0.256458	0.194687	0.222344	0.14375	0.0756249																				2.4087	3.45411	2.92687	3.36625	2.12625	1.52766	5.85437	1.16245	1.70219	3.80677	3.25697	3.87911	3.17416	6.42191	5.9091	4.81358	2.97567
KO 16 weeks	0.0907812	0.185	0.116421	0.0886457	0.0361978	0.0205208																					14.209	13.3714	11.3995	16.9206	7.03191	17.4905	12.0237	12.3727
KO 18 weeks	0.160208	0.0568749	0.224687	0.142864																							14.9533	15.2815	16.989	13.0917	17.3616
Figure 1N
Survival curve
Days	Mrps5 fl/fl (n=15)	Mrps5 cKO (n=16)
145		1
136		1
134		1
145		1
146		1
142		1
142		1
137		1
135		1
127		1
127		1
127		1
136		1
138		1
175		1
178		1
230	0
Figure 1O
FS	Mrps5 fl/fl	Mrps5 fl/fl	Mrps5 fl/fl	Mrps5 fl/fl	Mrps5 fl/fl	Mrps5 fl/fl	Mrps5 fl/fl	Mrps5 fl/fl	Mrps5 fl/fl	Mrps5 fl/fl	Mrps5 cKO	Mrps5 cKO	Mrps5 cKO	Mrps5 cKO	Mrps5 cKO	Mrps5 cKO	Mrps5 cKO	Mrps5 cKO	Mrps5 cKO	Mrps5 cKO	Mrps5 cKO	Mrps5 cKO
KO 5 weeks	53.7003	42.3183	41.7004	48.4472	35.6383	32.0895	54.4872				53.7065	66.5487	42.5926	40.9091	32.5123	41.4634	38.5542	40.7821
KO 6 weeks	48.0884	52.8807	36.8156	58.127	40.0445	53.1646	40.3888				48.8055	58.7678	42.7692	33.7823	30.506	43.4579	41.2955
KO 7 weeks	44.1352	62.0112	61.0169	47.9167	51.654	52.8529	62.533				25.5361	51.0638	53.317	51.8367	38.0435	56.5333	31.0272	35.1649	52.4753
KO 8 weeks	56	59.6491	44.67	67.3575	38.9908	57.7319	68.2692	48.5148	58.6021	61.3862	28.4644	21.0281	48.0687	50.6383	52.1951	48.3193	48.5148	52.7273	52.4229
KO 9 weeks	46.8208	45.7746	55.303	52.2293	64.0845	69.7842	46.0674	56.9106			34.0659	40.4412	22.7513	43.1953	41.1347	37.037	32.6087	43.3567	37.7483
KO 10 weeks	74.4108	53.4483	65.5077	45.9854							34.5	47.5895	19.5755	43.34
KO 11 weeks	43.3333	56.3433	54.2553	41.6667	62.5	51.9417	49.0826				27.6667	30.9028	53.6585	28.4746	42.7419	28.5714	34.0336
KO 12 weeks	53.7313	53.1746	60.4938	53.8461	47.0588	45.8647	54.386	62.8415	43.3567		25.9615	29.1667	38.5417	32.5153	23.2947	13.6986	19.6721	5.52762	26.8657	21.4634	16.9903	10.1351
KO 13 weeks	41.573	49.0566	49.1713	37.8788	56.5476						18.2796	14.2157	33.0935	16.1826	23.1076	21.0526	20.398
KO 14 weeks	39.8936	54.7771	41.4286	44.1558	45.0293	42.7835					25	23.3533	10.6599
KO 15 weeks	59.1195	41.6667	46.4286	43.6364	42.9487	47.5	41.8605	42.1053			16.9154	18.3206	20	3.66494	11.7647	16.0622	9.04256	11.5854
KO 16 weeks	39.3333	40	38.0435	37.3494	40.7407	46.2585	60.6452	60.1266	53.0769		0.48076	2.46304	17.2897	25	19.394	21.2291	19.898	9.375
KO 17 weeks	67.2165	52.5943	44.8549	41.9501	38.7855	46.1957					6.2701	21.3953	10.3846	7.72203	16.3223	22	16.2963	18.3673	3.07692	19.7512
KO 18 weeks	57.772	64.3391	78.5174	51.8041	68.1373	49.0196	52.9248	50.7853	62.212	70.1613	2.77007	8.58211	1	17.5373	22.4274	7.84314	1.54321	9.77655	5.16608	6.23306
KO 19 weeks	70.2413	63.3803	61.3996	45.2879							10.1923	18.4647	12.1339	3.66493
KO 20 weeks	55.0847	71.9807	63.4832	50.5435							18.0995	7.38635	8.42491	1.5444
KO 21 weeks	49.3213	59.8985	60.2871	69.7297							6.05096	4.48431	15.8491	3.54223
KO 22 weeks	69.6429	66.3366	56.9445	50.5556							8.13255	21.9424	5.98803	1.0204
KO 23 weeks	59.8803	61.1842	55.0802	49.6774							4.16668	2.13523	3.05679
Figure 1P
Relative Nppa mRNA expression	Mrps5 fl/fl	Mrps5 fl/fl	Mrps5 fl/fl	Mrps5 fl/fl	Mrps5 fl/fl	Mrps5 fl/fl	Mrps5 fl/fl	Mrps5 cKO	Mrps5 cKO	Mrps5 cKO	Mrps5 cKO	Mrps5 cKO
KO 6 weeks	1.11129	0.953905	0.687636	0.714836	1.10817	1.1486	1.50774	1.65663	1.57825	1.74944	1.55672
KO 10 weeks	0.545684	1.05544	1.7363					1.50828	0.841293	2.17918	1.64694
KO 14 weeks	1.3898	0.954694	0.753672					9.71034	2.76868	3.02658
KO 18 weeks	1.12792	1.53972	0.575811					9.6242	10.0957	7.97601	15.2598	11.2252
Relative Nppb mRNA expression	Mrps5 fl/fl	Mrps5 fl/fl	Mrps5 fl/fl	Mrps5 fl/fl	Mrps5 fl/fl	Mrps5 fl/fl	Mrps5 fl/fl	Mrps5 cKO	Mrps5 cKO	Mrps5 cKO	Mrps5 cKO	Mrps5 cKO
KO 6 weeks	0.508267	0.214222	1.33696	1.10502	1.71432	1.28164	1.43809	0.914929	1.27201	1.68305	0.774182
KO 10 weeks	1.078	0.725748	1.27819					2.00947	1.79651	2.15119	3.43486
KO 14 weeks	1.16695	0.756267	1.13311					2.43767	0.847695	1.9149
KO 18 weeks	1.1677	1.28937	0.664189					3.8282	4.01574	2.00092	6.84319	6.40708
Relative Myh7 mRNA expression	Mrps5 fl/fl	Mrps5 fl/fl	Mrps5 fl/fl	Mrps5 fl/fl	Mrps5 fl/fl	Mrps5 fl/fl	Mrps5 fl/fl	Mrps5 cKO	Mrps5 cKO	Mrps5 cKO	Mrps5 cKO	Mrps5 cKO
KO 6 weeks	1.45577	1.43604	1.04899	0.900374	0.843508	0.876343	0.685145	3.48182	1.64499	2.30953	1.06315
KO 10 weeks	0.799023	0.919452	1.36117					0.988875	1.74049	1.2799	1.93198
KO 14 weeks	0.589001	1.1382	1.49165					7.09022	3.29846	11.5658
KO 18 weeks	1.66902	0.951978	0.629378					5.20537	5.46037	5.61778	13.718	16.1784
Relative Col1a1 mRNA expression	Mrps5 fl/fl	Mrps5 fl/fl	Mrps5 fl/fl	Mrps5 fl/fl	Mrps5 fl/fl	Mrps5 fl/fl		Mrps5 cKO	Mrps5 cKO	Mrps5 cKO	Mrps5 cKO	Mrps5 cKO
KO 6 weeks	1.45751	0.799314	1.03748	1.46967	0.768401	0.467631		1.9005	1.70837	1.14943	0.865134
KO 10 weeks	0.887638	1.31791	0.85483					1.0294	1.61197	2.22623
KO 14 weeks	1.27511	0.836847	0.937143					2.12439	2.15616	2.06643
KO 18 weeks	0.889048	1.0391	1.08247					4.70546	4.93597	5.5149	5.28291	6.61314
Relative Col1a2 mRNA expression	Mrps5 fl/fl	Mrps5 fl/fl	Mrps5 fl/fl	Mrps5 fl/fl	Mrps5 fl/fl	Mrps5 fl/fl		Mrps5 cKO	Mrps5 cKO	Mrps5 cKO	Mrps5 cKO	Mrps5 cKO
KO 6 weeks	1.19237	1.03475	1.2519	1.64147	0.41811	0.461404		1.45778	0.662174	1.78071	1.19874
KO 10 weeks	1.16306	0.919872	0.934697					0.994205	1.04529	1.15887
KO 14 weeks	1.17081	0.77525	1.10172					2.05809	1.89291	2.30265
KO 18 weeks	1.075	1.06388	0.874381					3.41369	3.58093	3.78773	2.56211	3.74855
Relative Col1a3 mRNA expression	Mrps5 fl/fl	Mrps5 fl/fl	Mrps5 fl/fl	Mrps5 fl/fl	Mrps5 fl/fl	Mrps5 fl/fl		Mrps5 cKO	Mrps5 cKO	Mrps5 cKO	Mrps5 cKO	Mrps5 cKO
KO 6 weeks	0.992721	0.827084	1.60453	1.41484	0.707416	0.45341		4.47158	6.7017	5.56373	3.00367
KO 10 weeks	1.10697	1.11552	0.809814					1.12807	0.963174	1.75253
KO 14 weeks	1.55544	0.702715	0.914887					2.22094	1.82984	1.49069
KO 18 weeks	0.917852	1.07128	1.01701					3.77463	3.95954	4.09349	3.78248	3.67141

## Sheet: Figure 2
Figure 2B
KO 8 weeks mitochondrial cristae length
Mrps5 fl/fl	53.964	55.658	62.228	63.836	74.602	64.54	36.43	36.354	50.354	72.802	31.196	48.37	44.862	37.31	65.432	30.934	44.228	41.992	22.566	47.212	43.42	77.214	31.182	53.456	52.6	58.976	79.27	26.342	26.128	47.37	44.818	15.468	23.426
Mrps5 cKO	58.336	46.478	62.736	45.306	39.74	33.272	36.754	50.206	62.628	34.99	66.536	59.094	56.674	28.94	64.062	58.292	35.888	50.256	24.736	38.476	28.422	70.36	75.49	85.974	37.414	79.838	53.93
KO 10 weeks mitochondrial cristae length
Mrps5 fl/fl	35.454	31.458	28.904	54.308	42.844	46.152	73.35	46.632	22.942	11.184	30.942	15.534	22.876	17.16	27.384	45.09	29.154	37.462	62.046	27.264	39.854	50.01	48.97	69.226	30.256	52.32	29.592	22.16	44.642	27.574	30.042	21.158	41.66	38.438	26.604	60.26	35.764	46.166	21.388	39.846
Mrps5 cKO	62.716	20.156	65.488	67.336	52.346	35.828	23.346	18.516	22.95	26.52	28.716	50.548	40.544	57.442	17.352	35.45	34.33	37.678	42.654	51.836	62.004	47.842	51.908	30.348	77.472	31.554	37.146	78.564	29.828	65.526	30.128	16.142	39.776	35.19	35.128	40.462	31.764	9.984	17.388	24.694
KO 12 weeks mitochondrial cristae length
Mrps5 fl/fl	32.024	29.242	39.58	32.024	29.242	39.58	25.654	30.066	18.126	28.406	62.08	34.664	35.382	35.538	37.802	45.62	37.82	33.428	36.698	42.942	43.51	37.984	50.56	50.01	48.97	69.226	46.152	73.35	46.632	53.964	55.658	62.228	46.064	46.338	51.742	57.564
Mrps5 cKO	5.02	23.512	12.82	5.84	20.186	14.444	8.546	8.444	12.608	26.32	10.8	3.316	21.026	29.84	10.07	6.26	0	0	0	0	0	8.14	7.392	6.268	3.38	3.464	4.424	7.024	1.882	1.29	9.764	4.416	13.818	8.168	8.69	14.7	10.644	16.952	22.674	7.032	7.348	6.646	25.316	4.868	28.94	5.422	9.714
KO 14 weeks mitochondrial cristae length
Mrps5 fl/fl	41.706	20.962	36.834	43.902	41.524	30.562	29.522	41.706	20.962	36.834	43.902	41.524	29.522	36.74	41.24	37.414	79.648	28.484	25.876	30.958	9.482	28.918	27.818	28.698	30.91	25.992	31.658	28.72	26.708	44.774	18.146	38.914	42.336	32.33	25.514	34.192	26.566	32.132	39.74	33.38	21.468	18.228	36.484	31.224	31.28	30.062	51.742	57.564	57.406
Mrps5 cKO	1.1998	0	0	0	0	3.706	4.814	6.624	2.86	1.586	2.228	4.446	1.856	0	0	0	0	0	10.51	2.298	0	0	0	0	4.75	3.236	8.984	1.196	2.332	0	5.21	3.41	1.778	1.972	3.144	9.212	6.664	4.418	2.146	2.372	3.07	3.614	2.436
KO 18 weeks mitochondrial cristae length
Mrps5 fl/fl	41.706	20.962	36.834	43.902	41.524	30.562	29.522	22.6	12.63	38.282	36.51	46.228	51.368	30.07	37.622	46.064	46.338	39.06	43.558	52.318	36.082	29.61	44.886	46.028	28.25	27.162	32.802	34.556	24.98	59.37	38.52	28.912	74.888	39.73	52.5	20.39	22.426	36.41	57.582	64.654	79.678	58.152	41.566	29.036	33.404	26.57	26.59	72.55
Mrps5 cKO	0	0	0	0	0	16.392	8.572	2.018	0	3.496	7.06	3.682	0	0	0	4.228	1.09	1.24	3.936	2.11	1.406	0.774	1.402	5.674	4.836	7.832	0	1.424	2.494	0.686	0.628	0.772	5.288	2.248	2.72	1.082	0	0	3.784	5.008	15.996	0	0	2.474	6.644	6.224	4.802	0	0
Figure 2C
ATP content	Mrps5 fl/fl	Mrps5 fl/fl	Mrps5 fl/fl	Mrps5 fl/fl	Mrps5 fl/fl	Mrps5 fl/fl	Mrps5 cKO	Mrps5 cKO	Mrps5 cKO	Mrps5 cKO	Mrps5 cKO	Mrps5 cKO	Mrps5 cKO
KO8 weeks	0.749919	0.993949	1.25613				1.29392	0.867982	0.830686	1.16396
KO10 weeks	1.2175	0.815285	0.62625	0.735749	2.02491	0.580305	1.0392	1.13626	0.96033
KO12 weeks	0.654545	1.09739	1.24806				0.485321	0.534054	0.628044	0.581554	0.591141
KO14 weeks	1.25038	0.697507	1.019	1.03311			0.734874	0.26081	0.435632	0.55204	0.299399
KO18 weeks	0.85074	1.15539	1.33009	0.663782			0.0914354	0.0989776	0.209077	0.116695	0.183493	0.0608917	0.0452388
Figure 2D
OCR
	KO8 weeks				KO12 weeks						KO16 weeks								KO18 weeks
	Mrps5 fl/fl	Mrps5 fl/fl	Mrps5 cKO	Mrps5 cKO	Mrps5 fl/fl	Mrps5 fl/fl	Mrps5 fl/fl	Mrps5 cKO	Mrps5 cKO	Mrps5 cKO	Mrps5 fl/fl	Mrps5 fl/fl	Mrps5 fl/fl	Mrps5 fl/fl	Mrps5 cKO	Mrps5 cKO	Mrps5 cKO	Mrps5 cKO	Mrps5 fl/fl	Mrps5 fl/fl	Mrps5 fl/fl	Mrps5 fl/fl	Mrps5 fl/fl	Mrps5 cKO	Mrps5 cKO	Mrps5 cKO	Mrps5 cKO
Baseline	12.6455	23.9923	15.4805	23.9566	3.9653	3.7343	0.0283	15.1894	9.2498	4.0873	1.2244	15.2426	13.4834	11.5594	2.4192	6.9247	7.0459	17.98	11.0709	14.8365	13.4676	11.5588	15.2426	1.4919	7.2533	10.1491	13.348
Baseline	11.913	23.0155	16.8442	24.6884	2.6392	4.1079	1.4357	15.3197	8.0161	4.2557	1.0569	13.8493	14.1187	11.3048	2.7315	7.5919	6.8958	18.1796	9.6596	13.1288	9.2305	11.6586	13.8493	1.6669	8.1604	11.322	13.1622
Baseline	12.1005	21.5166	21.4563	23.5364	3.0238	3.1078	1.0468	13.4257	6.466	3.4306	1.7336	13.0927	12.8241	12.3819	2.5212	6.248	7.6564	17.454	9.0671	12.9955	9.3509	12.0573	13.0927	2.784	7.5191	10.854	14.6341
PMG+ADP	102.779	124.793	98.7704	122.921	116.124	111.076	64.4991	85.3803	40.7866	28.6894	106.774	164.944	127.931	200.593	66.5635	31.8388	32.0585	72.1531	150.807	144.068	134.042	156.109	164.944	52.5097	58.5674	54.866	51.876
PMG+ADP	97.9686	123.534	95.359	122.459	110.437	111.013	60.916	82.6872	39.3069	27.5806	107.447	164.486	126.853	199.616	65.19	32.6235	31.8835	71.9707	149.432	141.96	127.025	156.064	164.486	54.7092	61.8613	55.9273	55.6429
PMG+ADP	93.8966	122.481	99.3247	120.836	116.591	109.212	63.24	81.5254	38.7187	26.1122	107.175	165.665	124.927	195.63	61.8503	33.1052	31.9537	69.8029	146.359	141.157	127.153	152.369	165.665	55.5836	56.6582	54.7675	48.9612
Rot	25.9216	22.9254	17.5086	21.9068	34.8503	13.796	12.8915	29.3334	10.6305	7.7266	28.3384	41.8141	25.6803	59.0017	17.1296	16.8634	14.6509	23.7821	30.0406	34.9806	30.0822	26.2733	41.8141	12.1857	18.9992	16.9453	16.095
Rot	24.2042	23.5077	16.7934	21.3092	33.4637	14.6441	8.9926	28.4199	9.5668	8.2195	28.4611	40.3478	25.4081	58.0994	16.499	15.8301	14.6483	23.5684	28.8577	34.6696	30.0858	26.1181	40.3478	12.182	18.2276	16.4466	17.1315
Rot	23.6215	23.7383	17.7494	20.779	33.394	13.4361	9.7427	27.1614	11.1461	9.3471	27.2131	40.4136	25.322	56.8678	16.4642	15.609	15.4984	23.486	27.4202	34.3913	28.5145	24.8943	40.4136	13.5634	18.9033	15.436	17.4326
Succ	64.7757	83.0674	58.7948	91.4074	109.217	140.127	130.78	102.881	104.02	107.648	122.719	131.021	123.52	140.886	116.152	71.0053	111.427	110.038	131.827	110.24	106.807	101.451	131.021	52.1235	46.2176	75.7613	40.7795
Succ	65.6033	83.937	58.7503	92.2463	108.302	143.074	135.462	100.418	98.4494	114.727	122.671	130.399	123.896	139.53	115.112	70.0772	113.046	110.158	133.83	109.269	108.493	101.905	130.399	53.4583	43.6164	75.8567	40.8149
Succ	65.1168	81.5422	60.5539	91.3175	109.838	149.069	138.282	98.9382	102.392	118.917	122.696	129.926	122.785	137.941	115.682	70.1149	111.994	109.939	135.932	109.029	109.579	103.323	129.926	54.6276	44.3354	75.5054	40.1512
AA	25.8647	24.7926	17.6533	26.15	33.2865	22.124	17.3434	39.0655	9.264	16.2268	12.3756	26.5271	15.0067	36.0221	11.1962	9.3611	16.9706	15.3804	33.0834	22.4754	16.6044	19.8176	26.5271	4.9778	37.7092	22.4945	29.9559
AA	25.7185	24.944	17.1298	25.211	31.6135	22.3594	16.0815	37.0116	7.9864	14.3161	11.5019	25.8893	14.7994	35.7579	10.8263	8.4015	16.9131	14.634	30.5765	22.4477	15.5078	17.7768	25.8893	5.3914	36.547	21.1573	29.1553
AA	24.2395	24.8099	17.5513	24.4795	30.1217	21.3376	16.0764	35.6258	8.201	16.3186	10.9461	24.5016	13.4455	35.2824	10.7334	9.0853	14.9603	14.1911	29.7485	22.0912	14.7713	18.3886	24.5016	3.6696	34.0783	20.2345	28.3491
TMPD+Asc	190.394	234.167	192.61	235.863	171.23	226.16	295.36	128.822	150.083	255.118	154.838	218.127	177.568	254.35	211.681	170.313	201.209	202.287	275.375	207.327	180.389	193.769	218.127	237.396	249.204	144.361	182.399
TMPD+Asc	185.613	231.945	193.708	232.917	170.784	223.981	289.585	129.932	149.976	253.515	153.649	218.462	176.341	253.803	212.232	170.574	199.778	201.596	276.428	208.189	177.969	193.16	218.462	234.318	248.054	142.706	181.05
TMPD+Asc	186.474	232.583	193.9	230.714	168.601	222.502	287.451	128.465	148.871	253.286	151.944	218.774	175.622	252.806	211.832	171.138	197.899	201.031	276.803	207.483	176.906	193.113	218.774	236.785	246.29	141.351	179.616
Azd	15.54	32.9449	14.4664	21.8248	0.4766	46.6098	38.7152	39.1238	31.3536	38.2681	17.5641	66.9037	30.1543	73.8561	54.9409	39.2269	39.9719	43.7821	39.8934	64.0522	37.3518	53.4348	66.9037	69.4826	61.6254	32.7771	34.2224
Azd	14.0018	32.3991	14.8481	21.7633	0.9383	44.7284	37.7664	38.6853	31.3616	38.8363	17.0874	66.5934	29.5111	73.2048	54.1777	39.6755	39.2164	44.1922	38.4162	64.7111	36.7508	54.3628	66.5934	69.0243	56.6528	32.9451	36.599
Azd	13.5108	31.182	15.5535	21.6243	1.1423	43.4162	37.9759	38.8702	31.6795	38.7935	17.1668	66.4285	28.6717	72.4243	53.0667	39.0318	38.7964	43.3819	37.526	65.3964	35.2232	54.9394	66.4285	68.8048	58.2721	32.4712	36.5447
Figure 2E
Complex activity
	KO8 weeks
	Mrps5 fl/fl	Mrps5 fl/fl	Mrps5 cKO	Mrps5 cKO
Complex I	0.847106	1.15289	0.730164	1.15897
Complex II&III	0.815009	1.18499	0.856494	1.35614
Complex IV	0.926229	1.07377	0.954622	1.13103
	KO12 weeks
	Mrps5 fl/fl	Mrps5 fl/fl	Mrps5 fl/fl	Mrps5 cKO	Mrps5 cKO	Mrps5 cKO
Complex I	1.05296	1.26222	0.684821	0.718183	0.381463	0.248972
Complex II&III	0.730763	1.15259	1.11665	0.599286	0.878826	0.926071
Complex IV	0.844941	0.89455	1.26051	0.449928	0.589621	1.07438
	KO16 weeks
	Mrps5 fl/fl	Mrps5 fl/fl	Mrps5 fl/fl	Mrps5 fl/fl	Mrps5 cKO	Mrps5 cKO	Mrps5 cKO	Mrps5 cKO
Complex I	0.711221	1.1161	0.908715	1.26396	0.429972	0.147602	0.153094	0.428711
Complex II&III	1.03664	0.978053	1.017	0.968306	0.977313	0.573434	0.894674	0.889407
Complex IV	0.885056	0.986479	0.955629	1.17284	1.02573	0.853604	1.04163	1.02573
	KO18 weeks
	Mrps5 fl/fl	Mrps5 fl/fl	Mrps5 fl/fl	Mrps5 fl/fl	Mrps5 fl/fl	Mrps5 cKO	Mrps5 cKO	Mrps5 cKO	Mrps5 cKO
Complex I	1.03366	0.927116	0.859386	1.11106	1.06878	0.358263	0.347031	0.334913	0.303606
Complex II&III	1.09065	0.925535	0.983831	0.887218	1.11276	0.517299	0.0914299	0.577698	0.121336
Complex IV	1.46042	0.878663	0.872721	0.855032	0.933162	1.0269	1.16174	0.676607	0.89272
Figure 2G
Relative protein levels(Mrps5 cKO/ Mrps5 fl/fl)
Cyt B	0.522095	0.527989	0.517461
COX1	0.368719	0.405778
COX2	0.39176	0.329141	0.379104
COX3	0.172282	0.175729	0.204875
ND1	0.368646	0.380183	0.389519
ND2	0.00157531	0.0080107	0.00473657
ND3	0.37485	0.385008	0.420206
ND4	0.235186	0.235509	0.18562
ND5	0.376137	0.409325	0.4322
ATP6	0.590427	0.691443	0.626934
ATP8	0.906571	0.844197	0.926321
Figure 2H
KO10w
KO12w
Relative protein expression
	Mrps5 fl/fl	Mrps5 fl/fl	Mrps5 fl/fl	Mrps5 cKO	Mrps5 cKO	Mrps5 cKO
mt-ND1	0.856119	1.08169	1.0622	0.51166	0.304142	0.328339
mt-CO1	1.22831	0.860307	0.911387	0.466564	0.285844	0.366096
MRPS5	0.799363	1.20787	0.992769	0.523822	0.549626	0.461476
[truncated: 19 more columns]

## Sheet: Figure 4
Figure 4B
Relative gene expression	Relative Mrps5 expression level				Relative Klf15 expression level				Relative Adra1a expression level				Relative Angpt1 expression level				Relative Ces1d expression level				Relative Enpp2 expression level				Relative Pik3r1 expression level
	KO 6w	KO9w	KO12w	KO18w	KO 6w	KO9w	KO12w	KO18w	KO 6w	KO9w	KO12w	KO18w	KO 6w	KO9w	KO12w	KO18w	KO 6w	KO9w	KO12w	KO18w	KO 6w	KO9w	KO12w	KO18w	KO 6w	KO9w	KO12w	KO18w
Mrps5fl/fl_1	1.07491	1.15184	1.06436	1.13769	1.2032	1.14577	1.19611	1.10714	1.06659	1.12184	1.19019	1.07233	1.14921	1.28613	1.19223	1.36131	1.17119	1.18336	1.303	1.27092	1.13376	1.13789	1.22005	1.15382	1.17887	1.16271	1.4343	1.228
Mrps5fl/fl_2	0.999513	0.947168	1.06017	0.955354	0.977568	0.965903	0.911339	0.98544	1.07291	1.04522	0.999389	1.0679	Relative Angpt1 expression level	1.03574	0.945466	0.931093	0.972735	1.00713	0.881013	0.944013	0.835663	1.0316	1.03839	1.07805	0.934765	1.04817	0.808541	0.910866
Mrps5fl/fl_3	0.925575	0.90099	0.962069	0.906957	0.81923	0.888328	0.89255	0.907419	0.860505	0.83294	0.81042	0.859768	0.85945	0.678128	0.862305	0.707595	0.856077	0.809512	0.815989	0.785062	1.03058	0.830504	0.741561	0.768129	0.886363	0.789129	0.757155	0.861134
Mrps5cKO_1	0.231121	0.167164	0.202526	0.199313	0.835045	0.811858	0.862352	0.319268	0.794575	0.659975	0.454042	0.105462	0.897322	0.623503	0.53595	0.239982	0.98352	0.307876	0.462165	0.048458	0.988676	0.826705	0.545539	0.217701	0.77648	0.584823	0.4885	0.0106449
Mrps5cKO_2	0.216613	0.156749	0.255002	0.209077	0.72059	0.788688	0.512752	0.102014	0.749113	0.410284	0.31054	0.0941598	0.542947	0.473324	0.524393	0.0992353	0.668397	0.3494	0.441569	0.00013506	0.926673	0.816214	0.502517	0.124777	0.602975	0.528986	0.180146	0.0106449
Mrps5cKO_3	0.151266	0.16605	0.211516	0.0728012	0.614351	0.506893	0.411386	0.213135	0.683141	0.390357	0.267049	0.0582201	0.530633	0.449953	0.360773	0.0856143	0.625097	0.284886	0.326609	0.00902336	0.812238	0.784094	0.498372	0.0711704	0.542829	0.49009	0.148787	0.168324
Mrps5cKO_4	0.19722	0.164798	0.263931	0.209367	0.555556	0.457916	0.287966	0.102014	0.441736	0.381442	0.218373	0.132878	0.474485	0.302481	0.220848	0.0992353	0.479212	0.169512	0.17285	0.00013506	0.707243	0.7176	0.35252	0.0711704	0.457457	0.454421	0.0979451	0.168324
Figure 4C
Relative gene expression
	siNC_1	siNC_2	siNC_3	siNC_4	siMrps5_1	siMrps5_2	siMrps5_3	siMrps5_4
Mrps5	0.941084	1.12615	0.912183	1.02058	0.142141	0.116338	0.153084	0.162262
Klf15	0.719266	1.08719	1.22654	0.967006	0.112937	0.658656	0.792014	0.46833
Adra1a	1.21466	0.72224	1.11076	0.952341	0.25482	0.686604	0.537952	0.511054
Angpt1	0.855728	0.700387	0.979573	1.46431	0.0137848	0.202813	0.302336	0.155633
Ces1d	0.724862	0.788279	1.25334	1.23352	0.0238276	0.247891	0.271454	0.0585892
Enpp2	0.765571	1.11853	0.833706	1.28219	0.368979	0.818248	0.558879	0.639763
Pik3r1	1.29567	0.857198	1.26286	0.584267	0.0851235	0.456821	0.498166	0.367216
Figure 4D
Relative gene expression
	Sham_1	Sham_2	Sham_3	Sham_4	Sham_5	Sham_6	TAC_1	TAC_2	TAC_3	TAC_4	TAC_5	TAC_6
Mrps5	1.35001	0.791122	0.871741	1.21754	0.977367	0.792219	0.669414	0.562518	0.515474	0.58034	0.440732	0.52267
Klf15	1.14708	0.851432	0.620268	1.21248	1.41614	0.752604	0.145386	0.15135	0.177263	0.174097	0.112575	0.101178
Adra1a	1.04855	0.891552	0.887851	1.11141	1.28289	0.777756	0.0661273	0.0804028	0.154255	0.169152	0.0781501	0.077718
Angpt1	1.08078	0.925351	1.02106	1.11116	0.876043	0.985599	0.101819	0.0839732	0.12605	0.146917	0.0653383	0.0695924
Ces1d	1.27381	0.777629	0.858657	1.04258	1.14723	0.900097	0.0238008	0.0228946	0.0156375	0.0174595	0.00506281	0.00425435
Enpp2	1.09782	1.03357	0.689986	1.10622	1.30735	0.765057	0.385457	0.396293	0.067716	0.0751355	0.0500197	0.0541701
Pik3r1	1.1418	0.970844	0.921024	1.10062	0.966145	0.899572	0.392376	0.371211	0.234281	0.244738	0.151597	0.140371
Figure 4E
Relative gene expression
	Ctrl_1	Ctrl_2	Ctrl_3	DCM_1	DCM_2	DCM_3	DCM_4	DCM_5	DCM_6
Mrps5	0.842166	0.401975	1.75586	0.266864	0.584461	0.240511	0.497986	0.435027	0.281299
Klf15	0.990687	1.59937	0.409945	0.481798	0.0242227	0.0078098	0.0123487	0.0205816	0.0311743
Adra1a	0.486806	0.170096	2.3431	0.375899	0.189257	0.0871364	0.35909	0.291874	0.431496
Angpt1	1.37972	0.526454	1.09382	0.389685	0.0822625	0.513124	0.0901443	0.345409	0.298412
Ces1d	1.59749	1.12803	0.274486	0.750438	0.476915	0.230974	1.12179	0.199133	0.686249
Enpp2	0.850038	0.684252	1.46571	1.02498	0.290297	0.148816	0.435154	0.224315	0.292924
Pik3r1	1.28159	1.1126	0.605809	2.50695	1.89203	1.52091	3.4246	2.64989	2.79517
Figure 4F
Relative gene expression
Target genes	Relative Mrps5 expression level			Relative Klf15 expression level			Relative Adra1a expression level			Relative Angpt1 expression level			Relative Ces1d expression level			Relative Enpp2 expression level			Relative Pik3r1 expression level
Time after stimulation	12h	24h	48h	12h	24h	48h	12h	24h	48h	12h	24h	48h	12h	24h	48h	12h	24h	48h	12h	24h	48h
Ctrl	0.86659	0.998413	1.12998	0.942983	0.906959	1.11056	1.01712	1.57721	0.574282	1.48233	1.20601	0.961074	1.44652	0.887842	1.26304	1.39292	1.15366	1.01591	1.22375	0.928909	0.987067
Ctrl	1.00775	1.07113	1.02545	0.843409	1.00773	0.795693	1.23156	0.943031	0.97795	0.83849	0.731657	1.08051	0.949072	1.19364	0.788344	0.74904	0.807323	1.04014	0.756443	1.14283	0.996003
Ctrl	1.14507	0.935081	0.863004	1.21361	1.08531	1.09375	0.751315	0.479757	1.44777	0.67918	1.06234	0.958412	0.604405	0.918514	0.948617	0.858038	1.03902	0.943946	1.01981	0.928264	1.01693
Isoproterenol	0.855132	0.418044	0.350935	0.691741	0.824225	0.678436	1.34676	0.0506736	0.351314	0.311838	0.297145	0.126107	1.14361	0.348776	0.206312	0.85923	0.582052	0.449619	0.563429	0.698149	0.60677
Isoproterenol	1.04371	0.313993	0.244734	0.695587	0.749037	0.840479	1.43843	0.52828	0.582299	0.479255	0.306347	0.15365	0.789816	0.40595	0.471032	1.08757	1.07268	0.521152	0.846923	0.929551	0.750654
Isoproterenol	0.868333	0.53703	0.345985	0.526062	0.657066	0.680319	1.76478	0.385921	0.186317	0.872282	0.362798	0.398795	1.99528	1.04999	0.384191	1.13848	0.850403	0.871624	0.695587	0.50369	0.89827
Isoproterenol	0.958187	0.590568	0.413849	0.513097	0.914534	0.699931	1.59493	0.560341	0.163666	0.239627	0.284843	0.266595	1.13649	0.70729	0.206312	0.836892	0.637377	0.659652	0.70432	0.83834	0.551037
Phenylephrine	0.855245	0.326192	0.284612	0.677505	0.424286	0.408182	0.765508	0.257631	0.109335	0.098883	0.224104	0.0787115	0.0617074	0.105504	0.155706	0.818534	0.518789	0.471319	0.455747	0.68806	0.931237
Phenylephrine	0.868688	0.417235	0.218733	0.417343	0.42048	0.390199	0.653605	0.150452	0.118736	0.137249	0.0511628	0.0760304	0.150997	0.130523	0.0341469	0.765839	0.333607	0.551249	0.627333	0.689971	0.586101
Phenylephrine	0.886842	0.294851	0.302218	0.336879	0.429018	0.491166	1.09088	0.291058	0.105684	0.100194	0.353612	0.0701564	0.0754461	0.0942328	0.247569	0.539283	0.726593	0.432502	0.822624	0.735914	0.416452
Phenylephrine	0.842518	0.472933	0.344682	0.588578	0.489408	0.603859	0.834215	0.496331	0.362444	0.227647	0.0841578	0.0827968	0.103851	0.0815808	0.0471989	0.895096	0.760077	0.406909	1.1183	0.547757	0.586101
FBS	0.949514	0.341787	0.317269	0.155104	0.200144	0.154779	0.499823	0.313465	0.126292	0.0712418	0.0235887	0.0255722	0.011937	0.0137576	0.0247899	0.456319	0.308474	0.253978	0.484411	0.409407	0.496967
FBS	0.883549	0.356227	0.286199	0.165317	0.250192	0.147346	0.565066	0.367643	0.12717	0.0798185	0.023687	0.024684	0.0152145	0.00690269	0.0131017	0.486703	0.300872	0.253979	0.462429	0.432751	0.530057
FBS	0.782684	0.351252	0.273862	0.157815	0.231023	0.155532	0.498785	0.304893	0.135826	0.098268	0.0194949	0.0179947	0.0126439	0.00693145	0.0537683	0.451286	0.501812	0.221869	0.574869	0.47159	0.515205
FBS	0.872685	0.360862	0.331814	0.142329	0.256514	0.13252	0.56585	0.240711	0.114771	0.0452753	0.0110657	0.0258037	0.014344	0.00331765	0.0256641	0.470125	0.390182	0.266236	0.477742	0.490937	0.490805
Figure 4G-L
Mrps5 expression level	0.998413	1.07113	0.935081	0.418044	0.313993	0.53703	0.590568	0.326192	0.417235	0.294851	0.472933	0.341787	0.356227	0.351252	0.360862	1.12998	1.02545	0.863004	0.350935	0.244734	0.345985	0.413849	0.284612	0.218733	0.302218	0.344682	0.317269	0.286199	0.273862	0.331814
Klf15 expression level	0.906959	1.00773	1.08531	0.824225	0.749037	0.657066	0.914534	0.424286	0.42048	0.429018	0.489408	0.200144	0.250192	0.231023	0.256514	1.11056	0.795693	1.09375	0.678436	0.840479	0.680319	0.699931	0.408182	0.390199	0.491166	0.603859	0.154779	0.147346	0.155532	0.13252
Adra1a expression level	1.57721	0.943031	0.479757	0.0506736	0.52828	0.385921	0.560341	0.257631	0.150452	0.291058	0.496331	0.313465	0.367643	0.304893	0.240711	0.574282	0.97795	1.44777	0.351314	0.582299	0.186317	0.163666	0.109335	0.118736	0.105684	0.362444	0.126292	0.12717	0.135826	0.114771
Angpt1 expression level	1.20601	0.731657	1.06234	0.297145	0.306347	0.362798	0.284843	0.224104	0.0511628	0.353612	0.0841578	0.0235887	0.023687	0.0194949	0.0110657	0.961074	1.08051	0.958412	0.126107	0.15365	0.398795	0.266595	0.0787115	0.0760304	0.0701564	0.0827968	0.0255722	0.024684	0.0179947	0.0258037
Ces1d expression level	0.887842	1.19364	0.918514	0.348776	0.40595	1.04999	0.70729	0.105504	0.130523	0.0942328	0.0815808	0.0137576	0.00690269	0.00693145	0.00331765	1.26304	0.788344	0.948617	0.206312	0.471032	0.384191	0.206312	0.155706	0.0341469	0.247569	0.0471989	0.0247899	0.0131017	0.0537683	0.0256641
Enpp2 expression level	1.15366	0.807323	1.03902	0.582052	1.07268	0.850403	0.637377	0.518789	0.333607	0.726593	0.760077	0.308474	0.300872	0.501812	0.390182	1.01591	1.04014	0.943946	0.449619	0.521152	0.871624	0.659652	0.471319	0.551249	0.432502	0.406909	0.253978	0.253979	0.221869	0.266236
Pik3r1 expression level	0.928909	1.14283	0.928264	0.698149	0.929551	0.50369	0.83834	0.68806	0.689971	0.735914	0.547757	0.409407	0.432751	0.47159	0.490937	0.987067	0.996003	1.01693	0.60677	0.750654	0.89827	0.551037	0.931237	0.586101	0.416452	0.586101	0.496967	0.530057	0.515205	0.490805
Figure 4O
FS
	Mrps5 fl/fl/ AAV9-Luci						Mrps5 cKO/ AAV9-Luci				Mrps5cKO/ AAV9-Klf15				Mrps5cKO/ AAV9-Adra1a				Mrps5cKO/ AAV9-Angpt1				Mrps5cKO/ AAV9-Ces1d				Mrps5cKO/ AAV9-Enpp2				Mrps5cKO/ AAV9-Pik3r1
KO 14w/ AAV9 7w	48.3461	47.1564	42.5532	56.9231	59.6858	54.6436	21.978	26.2911	26.699	27.3913	34.0314	31.5271	36.7924	36.5639	28.9063	27.619	14.1914	22.4881	27.2165	11.33	25.6228	20.2532	22.5807	28	19.1151	21.4286	19.0141	17.1076	25.1572	24.7663	14.9152	14.2857	14.1176	12.9771
Figure 4P
EF
	Mrps5 fl/fl/ AAV9-Luci						Mrps5 cKO/ AAV9-Luci				Mrps5cKO/ AAV9-Klf15				Mrps5cKO/ AAV9-Adra1a				Mrps5cKO/ AAV9-Angpt1				Mrps5cKO/ AAV9-Ces1d				Mrps5cKO/ AAV9-Enpp2				Mrps5cKO/ AAV9-Pik3r1
KO 14w/ AAV9 7w	81.6696	80.3143	75.4994	88.7247	90.6118	86.618	56.404	52.2878	53.0552	53.749	65.3172	61.5811	68.5988	68.0587	56.8482	54.4303	30.7315	46.0735	54.4303	25.014	51.3615	41.7834	46.331	54.8828	40.1939	44.0205	39.9946	36.4873	50.1739	49.8059	32.2067	31.0388	31.0293	28.69
Figure 4R
Cross section area
	Mrps5fl/fl/ AAV9-Ctrl					Mrps5cKO/ AAV9-Ctrl					Mrps5cKO/ AAV9-Klf15				Mrps5cKO/ AAV9-Adra1a				Mrps5cKO/ AAV9-Angpt1				Mrps5cKO/ AAV9-Ces1d				Mrps5cKO/ AAV9-Enpp2				Mrps5cKO/ AAV9-Pik3r1
KO 14w/ AAV9 7w	270.865	283.552	301.977	305.874		592.822	590.133	537.062	605.948		321.989	375.782	300.743		515.895	552.973	528.253		459.534	685.227	452.778		475.861	542.681	533.915		590.133	709.82	568.558		1011.95	696.246	712.705
Figure 4T
Fibrosis(%)	Mrps5fl/fl/ AAV9-Ctrl						Mrps5 cKO/ AAV9-Luci				Mrps5cKO/ AAV9-Klf15				Mrps5cKO/ AAV9-Adra1a				Mrps5cKO/ AAV9-Angpt1				Mrps5cKO/ AAV9-Ces1d				Mrps5cKO/ AAV9-Enpp2				Mrps5cKO/ AAV9-Pik3r1
KO 14w/ AAV9 7w	0.164124	0.298442	0.685913	0.245728	0.631185	0.475647	7.04272	10.6927	9.67476	10.4705	2.82631	3.36135	1.78762	1.94568	4.79942	5.93341	17.8499	14.2273	5.32937	11.7429	12.2556		19.0009	10.9738	14.9195		7.02055	30.5289	9.1111	7.76945	8.60816	8.26441	9.64893	13.7047

## Sheet: Figure 5
Figure 5B
	AAV9-Luci / Mrps5cKO						AAV9-Klf15 / Mrps5cKO
Relative Klf15 mRNA expression	0.818	0.933	0.481	1.45	1.052	1.266	4.423	3.186	4.133	3.349	3.151
Figure 5C
EF	AAV9-Luci / Mrps5cKO										AAV9-Klf15 / Mrps5cKO
KO 4w	83.5146	82.624	91.8768	75.632	87.8054	84.1737	72.3899	76.2772	88.2966		83.009	93.3383	91.9061	84.9122	76.0975	74.832
KO 6w	88.0914	74.4982	85.0989	79.4535	83.9189	86.9786	72.4036	81.2683	81.9332		85.9884	80.5324	89.9011	78.5594	82.231	67.3779
KO 11w	83.8845	85.0005	76.326	85.0918	87.8799	85.2808	84.9642	85.0761	87.3459		78.7129	79.8324	82.871	87.2307	81.8801	86.0411
KO 17w	36.8126	56.5064	37.6031	60.3833	67.0899	55.803	68.0179	43.569	60.6209		58.1803	83.1401	75.1903	73.3582	74.6177	79.3257
KO 19w	25.6203	41.988	43.9008	43.9477	64.5224	43.716	55.4725	67.5744	26.5897		68.7004	55.5622	59.9049	69.598	52.2036	68.1231
Figure 5D
FS	AAV9-Luci / Mrps5cKO										AAV9-Klf15 / Mrps5cKO
KO 4w	49.6815	49.1892	61.7801	42.0118	55.8252	51.2315	40.3226	42.7778	56.4357		49.4253	63.3588	61.9289	51.6854	43.2433	41.5301
KO 6w	55.8011	41.3613	52.2613	45.7143	51.1521	53.9877	39.5833	48.0392	48.7923		53.4314	46.4052	58.4905	45.2261	48.5549	35.6784
KO 11w	50.7692	52.0619	43.4389	52.1053	55.615	52.1978	52.1951	51.9337	55.3488		45.7013	46.5	49.7537	55.0725	48.8263	53.4653
KO 17w	16.9565	28.4483	17.2249	31.0044	36.1111	27.7512	35.9116	20.614	30.9859		29.4643	49.7268	42.3256	40.9483	42.0601	45.3416
KO 19w	11.6719	20	21.2014	21.1679	34.0336	21.1604	28.3277	35.9223	11.5384		36.7647	27.9167	30.3922	37.8723	25.8964	36.965
Figure 5E
LVID;s	AAV9-Luci / Mrps5cKO										AAV9-Klf15 / Mrps5cKO
KO 4w	1.01742	1.21061	0.940152	1.26212	1.17197	1.275	1.90606	1.32652	1.13333		1.13333	0.618182	0.965909	1.10758	1.62273	1.37803
KO 6w	1.0303	1.44242	1.22348	1.22348	1.36515	0.965909	1.49394	1.36515	1.36515		1.22348	1.05606	0.991667	1.40379	1.14621	1.64848
KO 11w	1.23636	1.19773	1.60985	1.17197	1.06894	1.12045	1.26212	1.12045	1.23636		1.54546	1.37803	1.31364	1.19773	1.40379	1.21061
KO 17w	2.45985	2.13788	2.22803	2.03485	2.07348	1.9447	1.49394	2.33106	1.89318		2.03485	1.18485	1.59697	1.76439	1.73864	1.13333
KO 19w	3.60606	2.7303	2.87197	2.78182	2.02197	2.975	2.70454	1.7	2.07348		1.66136	2.22803	1.82879	1.8803	2.39546	2.08636
Figure 5F
LV Vol;s	AAV9-Luci / Mrps5cKO										AAV9-Klf15 / Mrps5cKO
KO 4w	2.15727	3.43975	1.74151	3.84298	3.15457	3.94795	11.2571	4.38462	2.88394		2.88394	0.5479	1.87415	2.71151	7.43556	4.84851
KO 6w	2.23183	5.46728	3.53808	3.53808	4.72997	1.87415	5.99387	4.72997	4.72997		3.53808	2.38552	2.01272	5.0908	2.97254	7.7457
KO 11w	3.63806	3.34305	7.28324	3.15457	2.46468	2.79694	3.84298	2.79694	3.63806		6.54892	4.84851	4.27291	3.34305	5.0908	3.43975
KO 17w	21.4388	15.0728	16.7288	13.2989	13.9494	11.8493	5.99387	18.7413	11.0636		13.2989	3.24799	7.13276	9.23279	8.88928	2.88394
KO 19w	54.6522	27.7707	31.4532	29.0805	13.086	34.291	27.1284	8.38805	13.9494		7.90352	16.7288	10.1245	10.8719	20.0647	14.1701
Figure 5H	AAV9-Luci / Mrps5cKO										AAV9-Klf15 / Mrps5cKO
Cross section area	634.197	645.825	631.781	513.403	674.043	557.881	664.727	605.387			325.396	331.489	302.684	427.154	341.4	314.415
Figure 5I	AAV9-Luci / Mrps5cKO										AAV9-Klf15 / Mrps5cKO
HW/BW ratio	7.8022	8.1723	8.3721	6.9406	7.1393	7.2316	7.9832	8.64	7.3016		5.88518	6.26415	5.39195	5.18135	5.09317	5.03817
Figure 5J	AAV9-Luci / Mrps5cKO										AAV9-Klf15 / Mrps5cKO
Relative Nppa mRNA expression	0.804	1.009	0.976	1.675	0.666	0.87					0.463	0.606	0.325	0.68	0.797
Figure 5K	AAV9-Luci / Mrps5cKO										AAV9-Klf15 / Mrps5cKO
Relative Nppb mRNA expression	0.767	0.787	1.085	1.55	0.836	0.974					0.757	0.721	0.279	0.453	0.863
Figure 5L	AAV9-Luci / Mrps5cKO										AAV9-Klf15 / Mrps5cKO
Relative Acta1 mRNA expression	0.834	0.8	1.486	1.01	0.663	1.206					0.819	0.612	0.187	0.436	0.676
Figure 5M	AAV9-Luci / Mrps5cKO										AAV9-Klf15 / Mrps5cKO
Relative Mrps5 mRNA expression	1.066	1.171	0.907	1.062	0.812	0.981					0.992	0.965	1.044	0.888	1.19
Figure 5O	AAV9-Luci / Mrps5cKO										AAV9-Klf15 / Mrps5cKO
Fibrosis(%)	5.14785	6.36132	14.317	7.80054	16.6224	7.07835	5.72546	4.71488	3.82867		1.32141	0.899048	0.822917	1.29803	0.66453	2.28414
Figure 5Q
Mitochondrial cristae length
AAV9-Luci-Mrps5cKO	7.26	1.471	2.012	1.654	1.035	0.9	1.072	1.194	1.826	2.921	1.118	1.856	3.263	4.265	2.579	0.893	1.365	1.642	0.965	1.086	1.086	1.343	0.755	0.556	1.109	0.766	0.872	1.225	1.449	1.446	1.276	1.684	5.359	4.326	2.255	1.877	2.47	3.343	3.621	1.736	1.248	1.351	3.553	3.33	1.899	2.109	1.595	1.923	2.614
AAV9-Klf15-Mrps5cKO	40.156	28.167	7.766	8.921	26.332	24.836	15.102	11.213	25.652	10.738	16.49	9.245	12.321	29.151	15.074	8.561	9.013	13.25	25.731	13.335	5.073	4.318	12.425	7.669	4.392	25.841	13.679	12.345	16.279	9.341	16.828	16.34	5.125	3.093	9.371	7.975	4.916	25.05	8.598	10.953	18.736	20.904	8.456	7.194	13.771	11.518	5.773
Figure 5R
Mitochondria number per um2
AAV9-Luci-Mrps5cKO	0.259408	0.253081	0.281552	0.254957
AAV9-Klf15-Mrps5cKO	0.267712	0.295788	0.332959	0.310024	0.3294
Figure 5S
Mitochondria area
AAV9-Luci-Mrps5cKO_1	1.346	2.324	1.107	1.194	2.301	2.501	1.351	3.018	1.353	2	2.18	2.814	1.143	1.333	1.665	0.848	1.36	0.884	3.242	2.463	1.871	2.566	3.677	3.232	1.792	2.827	1.55	1.992	4.242	2.177	2.325	3.495	3.92	2.404	3.189	2.43	2.325	2.464	1.938	2.117	1.346	1.474	2.167	1.457	4.279	2.941	2.63	2.675	3.105
AAV9-Luci-Mrps5cKO_2	2.749	1.849	3.222	1.708	1.589	1.788	3.46	1.606	5.74	1.776	1.52	1.875	4.874	1.645	2.347	1.673	2.148	5.991	2.921	3.189	4.163	4.473	1.566	1.995	2.256	1.941	1.449	3.455	2.745	2.955	1.505	1.45	1.172	1.557	1.878	1.406	1.536	1.022	2.261	2.554	1.514	1.152	1.372	1.043	1.207	0.835	1.106	1.075	1.561
AAV9-Luci-Mrps5cKO_3	3.034	2.277	4.885	1.462	1.423	1.759	1.903	3.36	3.2	2.156	1.611	2.348	2.898	1.565	1.774	1.878	1.712	2.894	1.917	1.166	1.658	2.216	1.232	2.298	1.884	1.939	2.722	2.381	2.134	1.709	2.062	3.394	1.608	2.092	2.866	2.74	3.059	3.108	2.151	1.622	1.702	1.657	2.117	1.935	1.976	1.926	2.092	2.439	2.45
AAV9-Luci-Mrps5cKO_4	1.756	3.207	1.935	5.717	2.704	4.585	2.013	2.107	10.374	5.383	2.621	2.577	2.337	4.682	3.881	4.806	2.86	3.886	3.458	2.066	2.61	7.423	3.157	1.997	1.895	3.797	1.48	2.223	2.55	2.856	2.372	2.739	1.872	3.926	2.158	2.588	2.324	2.699	3.985	4.501	2.964	3.751	2.584	3.434	2.93	5.054	3.222	2.494	3.675
AAV9-Klf15-Mrps5cKO_1	0.874	0.591	1.239	0.986	0.977	0.885	1.027	1.151	1.136	1.078	1.199	0.955	1.274	0.847	0.983	1.198	3.11	0.406	1.582	0.639	0.334	0.773	0.907	1.235	1.454	1.054	1.14	0.337	1.097	0.583	0.744	0.807	1.341	1.052	0.81	1.193	0.883	0.864	0.449	0.564	0.557	0.547	0.742	1.601	1.181	0.696	1.495	1.315	1.168
AAV9-Klf15-Mrps5cKO_2	0.847	0.616	1.564	1.027	1.394	0.603	0.935	0.713	1.172	0.647	1.648	1.111	0.55	0.561	0.784	0.741	0.892	0.945	0.378	0.709	0.736	1.207	0.744	0.681	0.767	0.852	0.702	0.981	1.087	2.721	1.693	0.745	0.959	1.194	1.301	0.999	1.098	1.071	1.265	0.935	1.048	0.969	0.642	0.844	0.866	1.463	0.569	1.04	0.814
AAV9-Klf15-Mrps5cKO_3	1.315	0.665	0.533	0.737	0.774	0.703	0.699	1.358	0.675	0.828	0.718	1.02	0.861	0.338	0.325	0.522	0.616	0.566	0.74	0.286	0.31	0.546	0.546	0.645	0.832	0.277	0.366	0.44	0.51	0.806	0.616	0.614	0.699	0.832	0.608	0.575	0.867	0.906	0.755	0.733	1.046	0.662	0.656	1.466	0.996	0.607	1.134	1.438	0.744
AAV9-Klf15-Mrps5cKO_4	1.133	0.878	0.745	0.617	0.855	0.95	0.727	0.672	0.644	0.519	0.82	0.487	1.077	1.098	1.436	1.013	1.629	0.719	0.968	0.923	0.858	0.662	1.162	0.795	0.75	0.724	1.111	0.774	0.69	0.827	1.008	0.615	0.487	0.599	0.842	1.543	1.027	0.705	0.607	0.865	0.908	0.931	0.885	1.001	0.884	1.446	1.055	0.945	1.043
AAV9-Klf15-Mrps5cKO_5	0.571	0.472	0.723	0.704	0.876	1.207	0.718	0.67	0.645	0.742	0.866	0.953	0.568	0.483	0.491	0.398	0.367	0.435	0.76	0.7	0.48	0.94	0.727	1.351	0.726	0.624	0.742	0.594	0.95	0.64	0.434	0.606	0.647	0.349	0.367	0.588	0.546	0.798	0.944	0.784	0.33	0.346	0.603	0.76	0.71	0.649	0.406	0.409	0.496
[truncated: 151 more columns]

## Sheet: Figure 6
Figure 6C
	Mrps5 fl/fl/ AAV9-Luci					Mrps5fl/fl/ AAV9-Klf15					Mrps5 cKO/ AAV9-Luci							Mrps5cKO/ AAV9-Klf15
EF	82.4305	91.6304	87.123	83.5491		84.9673	74.5724	92.3459	88.0467		57.1857	61.5744	64.6337	67.5638	66.1653	40.1596		71.1366	80.3881	65.4034	73.0372	72.3082	71.7217	70.2506	83.2918	66.704
Figure 6D
	Mrps5 fl/fl/ AAV9-Luci					Mrps5fl/fl/ AAV9-Klf15					Mrps5 cKO/ AAV9-Luci							Mrps5cKO/ AAV9-Klf15
FS	49.7041	62.1469	55.4286	51.1236		52.4691	42.0118	62.676	56.4444		29.7959	32.3529	34.9138	36.9159	35.567	19.4444		39.2045	47.8495	35.1807	40.884	40.8257	39.6552	39.0698	50.6024	35.5421
Figure 6E
	Mrps5 fl/fl/ AAV9-Luci					Mrps5fl/fl/ AAV9-Klf15					Mrps5 cKO/ AAV9-Luci							Mrps5cKO/ AAV9-Klf15
LVID;s	1.50521	1.18646	1.38125	1.54062		1.36354	1.73542	0.938542	1.26212		3.04583	2.44375	2.67396	2.39062	2.21354	3.59479		1.89479	1.71771	2.38177	1.89479	2.28437	1.85938	2.31979	1.45208	1.89479
Figure 6F
	Mrps5 fl/fl/ AAV9-Luci					Mrps5fl/fl/ AAV9-Klf15					Mrps5 cKO/ AAV9-Luci							Mrps5cKO/ AAV9-Klf15
LV Vol;s	6.11285	3.25979	4.87842	6.49567		4.71527	8.84688	1.73341	3.84298		36.3205	21.0905	26.3764	19.9637	16.4561	54.2432		11.0877	8.6157	19.7792	11.0877	17.8135	10.5646	18.5149	5.56387	11.0877
Figure 6I
	Mrps5 fl/fl/ AAV9-Luci			Mrps5fl/fl/ AAV9-Klf15			Mrps5 cKO/ AAV9-Luci			Mrps5cKO/ AAV9-Klf15
Cross section area	225.074	217.72	235.681	206.354	240.791	236.353	405.145	420.179	421.015	287.12	257.719	280.991
Figure 6K
Mitochondrial cristae length
Mrps5cKO-AAV9-Luci	12.13	15.778	7.911	3.937	2.028	1.793	5.789	2.032	4.487	5.477	8.109	3.208	5.267	2.839	11.367	4.618	1.953	3.611	3.978	3.817	5.451	3.518	5.682	4.192	3.408	2.334	10.351	8.013
Mrps5cKO-AAV9-Klf15	4.829	12.567	6.296	13.142	7.789	6.488	9.673	13.932	8.262	24.047	16.843	23.94	5.77	15.057	15.761	20.656	21.505	9.832	14.4
Figure 6L
Mitochondria number per um2
Mrps5cKO-AAV9-Luci	0.17075	0.260831	0.219824
Mrps5cKO-AAV9-Klf15	0.313939	0.279654	0.309905
Figure 6M
Mitochondria area
Mrps5cKO-AAV9-Luci_1	2.753	1.814	1.491	1.533	2.041	1.565	1.759	1.237	0.935	2.933	0.94	1.436	3.124	0.968	2.207	2.52	0.934	1.104	1.007	0.63	2.404	1.722	3.343	2.074	0.775	1.578	1.385	3.406	3.992	2.122	1.733	1.057	2.858	1.727	2.78	2.152	1.1	2.808	1.805	1.279	1.633	1.92	1.365	1.399	3.156	2.025	1.579	4.757	1.524
Mrps5cKO-AAV9-Luci_2	1.857	1.521	3.362	3.294	2.099	1.743	1.244	1.721	1.116	2.604	1.481	3.927	1.707	1.332	1.04	2.46	1.64	2.733	1.116	1.823	1.718	1.397	4.169	3.938	4.585	4.038	3.659	2.439	4.59	1.993	1.822	1.991	3.208	1.974	5.576	5.065	3.891	2.198	3.333	1.133	1.734	3.546	2.306	3.102	5.408	2.734	2.109	2.63	5.131
Mrps5cKO-AAV9-Luci_3	2.054	1.721	1.362	3.929	2.375	3.131	1.481	2.432	4.079	2.604	2.815	4.145	5.181	2.542	3.809	2.022	2.046	2.886	4.075	2.162	3.844	3.165	4.106	3.158	2.49	2.948	2.258	2.224	2.381	1.924	1.53	7.25	6.62	2.209	2.634	4.798	1.611	3.726	2.157	3.085	2.813	8.442	3.945	2.454	3.766	5.054	3.694	5.961	4.21
Mrps5cKO-AAV9-Klf15_1	0.882	2.495	1.132	2.216	1.617	0.239	0.29	3.011	1.181	1.219	0.909	4.089	0.992	1.296	0.411	0.478	1.224	1.212	2.136	2.628	4.84	1.76	2.407	0.904	1.166	3.65	1.203	1.734	1.906	0.968	3.248	1.766	0.649	2.198	2.637	2.677	0.865	0.794	2.102	0.814	1.071	1.395	0.618	3.15	1.507	1.899	2.16	0.961	0.979
Mrps5cKO-AAV9-Klf15_2	2.913	1.016	1.063	1.478	1.105	1.248	2.791	1.832	1.68	1.39	0.846	0.707	0.981	1.684	0.744	1.043	2.349	1.58	1.951	3.418	5.909	5.161	6.641	1.063	4.756	1.612	3.673	1.643	3.184	2.781	2.428	3.557	2.243	4.605	3.834	4.472	2.985	2.874	2.746	1.302	2.812	2.394	1.953	1.877	1.175	2.396	3.751	0.98	1.626
Mrps5cKO-AAV9-Klf15_3	1.307	1.287	1.536	2.643	1.655	1.536	0.868	4.103	0.984	1.554	1.062	2.718	2.688	2.592	0.972	2.88	2.317	2.284	2.617	2.408	1.98	2.653	1.722	1.088	1.339	1.145	1.255	2.414	2.254	1.847	2.624	2.808	1.687	1.191	1.098	1.896	0.799	1.175	3.205	2.346	2.81	2.953	1.045	1.943	6.101	4.83	7.418	1.556	0.723
[truncated: 102 more columns]

## Sheet: Figure 7
Figure 7H
Relative gene expression	Mrps5cKO / AAV9-Luci					Mrps5cKO / AAV9-Klf15
Aldob	1.24157	1.07861	0.852736	0.86704	0.960042	3.82954	1.92675	1.61683	1.57371	2.09677
Aldh1b1	1.21165	1.15267	0.797733	0.748968	1.08898	4.66532	2.72825	2.22681	1.83907	2.57929
Adh1	1.19895	1.03941	0.74938	0.737017	1.27524	6.49249	2.4129	1.88919	2.10201	3.02465
Pck2	1.42752	1.18551	0.654067	0.649549	1.08336	1.81191	3.51009	1.87321	1.95546	4.45217
Eno1b	1.02612	1.15125	0.841597	0.780894	1.20014	3.94822	2.14236	1.64171	1.18855	2.04514
Aldh2	1.06732	1.05848	0.980778	0.847331	1.04608	5.75972	2.4016	1.92119	1.45498	2.32462
Got1	1.43833	1.42444	0.726682	0.657196	0.753352	1.90184	2.1249	1.71522	1.744	1.60258
Glul	1.13141	1.30145	0.775996	0.81232	0.978824	4.50373	2.38356	2.5458	2.20399	2.83455
mt-ND3	1.19114	0.324511	0.43297	0.945624	2.10576	0.135686	0.976262	0.709237	0.0674677	0.150448
mt-CO1	2.11778	0.994163	0.318542	0.309401	1.26011	0.257127	0.762894	0.415682	0.162055	0.381976
Mrps5	0.670795	1.31763	1.12736	1.11261	0.771611	1.16954	1.42005	0.723941	0.831591	0.828138
Klf15	0.788757	1.1397	0.965035	0.878218	1.22829	3.10728	2.25114	1.68839	2.53793	2.52215
Bcat2	1.43155	0.916734	0.817661	0.853566	0.980491	3.59397	2.25883	1.75148	1.73216	2.1925
Bckdha	1.2549	0.778396	0.897868	0.838902	1.22993	4.03502	2.33363	1.65471	1.95555	2.67692
Bckdhb	1.18086	1.02161	0.978632	0.780158	1.03874	3.43864	1.98734	1.59974	1.87493	1.99562
Pp2cm	0.8776	1.08948	0.940589	0.760297	1.33204	4.7887	2.05999	0.99767	1.6286	3.27531
Pcca	1.17126	1.10118	0.922138	0.550973	1.25445	3.95604	2.18261	1.73034	0.704688	2.10388
Pccb	1.19966	0.936678	0.907284	0.83083	1.12555	3.90041	2.03302	1.63198	1.4862	2.00503

## Sheet: Figure 8
Figure 8C
Log2 fold change	Mrps5 fl/fl					Mrps5 cKO
Mitf	0.163264	-0.0308539	-0.0714592	-0.0745075		-1.09143	-1.32828	-2.03551	-1.13953	-1.12601
Ahr	0.0794078	-0.140766	-0.002972	0.0544127		-1.15048	-0.613331	-1.51215	-1.25251	-1.20132
Rxra	0.0695607	0.131451	-0.232314	0.00567306		-0.864698	-0.914314	-1.33386	-1.04231	-1.03222
Tbx3	0.168238	0.365785	-0.5175	-0.1695		-0.88834	-1.12499	-0.738758	-0.84823	-0.809259
Ctcf	0.131359	0.130221	-0.280151	-0.0193042		-0.741822	-0.787513	-1.3282	-0.482658	-0.734387
Ncor1	0.161306	0.163021	-0.371204	-0.0160528		-0.622359	-0.810022	-1.45028	-0.577554	-0.698173
Zmym3	0.0757206	0.150694	-0.335865	0.0617076		-0.506831	-0.696131	-1.55895	-0.373955	-0.526949
Ep300	-0.017808	0.297566	-0.197682	-0.134084		-0.57355	-0.663449	-0.560519	-0.587544	-0.877812
Mga	0.0375812	-0.0003578	-0.0459084	0.00744928		-0.581526	-0.557052	-0.418655	-0.737978	-0.875683
Max	-0.0027123	0.231016	-0.115785	-0.143472		-0.430648	-0.553005	-0.456272	-0.773099	-0.481918
Cbfa2t3	-0.151677	0.326691	-0.0965503	-0.135434		-0.840218	-0.895731	-0.0670917	-0.611953	-0.540118
Gata2	-0.188415	0.579558	-0.395224	-0.204786		-0.494076	-0.64687	-0.442302	-0.545845	-0.595196
Phf6	0.0117354	-0.109339	0.138549	-0.0528618		-0.416243	-0.27385	-0.67681	-0.45919	-0.863584
Bach1	0.251906	0.0602054	-0.238609	-0.121793		-0.378962	-0.648955	-0.637484	-0.305029	-0.283733
Nfyb	-0.0780623	0.219633	-0.115087	-0.0515381		-0.359711	-0.263672	-0.559276	-0.328845	-0.403975
Rbfox2	0.148878	0.170927	-0.271712	-0.0936089		-0.320804	-0.378119	-0.869773	0.00993882	-0.298127
Smarca4	-0.121864	-0.003877	0.0810024	0.036934		-0.184821	-0.117529	-0.746845	-0.35611	-0.46328
Jund	-0.156514	0.482975	-0.321685	-0.143927		0.0259374	-0.418534	-0.703335	0.0131495	-0.51376
Ago2	0.0023223	-0.0200286	-0.0112024	0.0284428		-0.232096	0.0155891	-0.380364	-0.209551	-0.499447
Mxi1	0.0735741	0.0798998	-0.235313	0.0582945		-0.394318	-0.0725127	-0.357484	0.0328775	-0.110056
Taf15	-0.15339	-0.0581698	0.390064	-0.268937		0.177805	0.196908	-0.216309	-0.148755	-0.273272
Xrcc5	0.00788858	0.271364	-0.319991	-0.019618		0.348672	0.0655143	-0.692169	0.377693	0.129267
Atf3	-0.0996792	0.251982	0.145678	-0.377694		1.83761	0.696538	1.01397	0.222554	2.00625
Myc	-0.208483	0.268471	-0.0565693	-0.0462139		3.28753	2.55864	3.43227	2.21352	1.56443
Esr1	-0.0857431	0.11045	0.137463	-0.187434		6.60305	5.76001	4.16072	5.4098	5.27244
Figure 8E
Fold change	Mrps5 fl/fl_1	Mrps5 fl/fl_2	Mrps5 fl/fl_3	Mrps5 fl/fl_4	Mrps5 fl/fl_5	Mrps5 cKO_1	Mrps5 cKO_2	Mrps5 cKO_3	Mrps5 cKO_4	Mrps5 cKO_5
L-Phenylalanine	0.971924	1.03111	0.981361	0.954254	1.06135	1.73724	1.55112	1.64076	1.91723	1.71951
Cytosine	1.15031	0.942829	1.10116	0.94606	0.859637	1.52699	1.42744	1.55739	1.44554	1.72611
Linoleic acid	0.948676	0.975153	1.09793	0.962284	1.01596	1.2056	1.15834	1.09398	1.13932	1.12607
Choline	0.962562	1.02011	0.952748	1.03859	1.02599	1.05565	1.01338	1.13005	1.10352	1.11593
Figure 8G
Relative gene expression	Mrps5fl/fl						Mrps5cKO
Mrps5	1.2008	0.954417	1.00122	1.04921	1.03259	0.761765	0.0874176	0.0392026	0.17043	0.160861	0.264611	0.0242025
Klf15	1.1597	0.918647	0.926443	1.32227	0.875348	0.797596	0.485946	0.177032	0.322461	0.337988	0.301598	0.208923
Pah	1.0605	1.28809	0.997828	0.966397	0.619457	1.06773	0.0763985	0.0488778	0.0847228	0.124272	0.218854	0.0800218
Myc	0.727831	0.832367	1.0598	1.66016	0.861612	0.858229	4.36399	0.968379	7.98129	4.51142	18.2195	2.66745
Figure 8H
Relative gene expression	Mrps5cKO/ AAV9-Luci						Mrps5cKO/ AAV9-Klf15
Mrps5	0.475762	0.714311	0.871085	1.93884			1.23313	1.2197	0.86643	1.24357	1.35663
Klf15	0.787243	0.766132	0.848347	1.59828			6.17215	1.98497	2.74832	4.55557	3.67818
Pah	1.35107	0.309716	1.68806	0.651155			1.66035	2.14329	2.35469	2.67575	1.95925
Myc	1.12728	1.17581	0.805905	0.891002			0.351441	0.989684	0.770781	0.628797	0.673845
Figure 8I
Figure 8J
Relative protein expression	Mrps5fl/fl			Mrps5cKO
MRPS5	0.910001	0.956025	1.13397	0.369979	0.389455	0.479534
mt-CO1	0.990591	1.03281	0.976596	0.585632	0.560033	0.574551
Klf15	0.972401	1.01282	1.01478	0.642654	0.613262	0.593317
MYC	1.02361	1.00224	0.974157	1.49074	1.59494	1.59293
Figure 8K
Figure 8L
Relative protein expression	Ad-GFP						Ad-Cre
MRPS5	0.782573	0.847086	0.894446	1.08887	1.1116	1.27542	0.318583	0.331074	0.331503	0.374602	0.351533
Klf15	0.846318	0.900328	0.989881	1.06945	1.08597	1.10805	0.371569	0.359462	0.419821	0.522992	0.440726
MYC	0.974286	0.950631	1.05896	0.981379	0.93111	1.10363	2.0391	1.85011	2.07296	1.93294	1.96252
Figure 8M
Figure 8N
Relative protein expression	Ctrl			Doxycycline
MRPS5	1.12435	0.988286	0.887362	0.456475	0.472903	0.426643
mt-CO1	1.04769	1.00688	0.945428	0.594353	0.548766	0.572519
Klf15	0.978228	1.02086	1.00091	0.647841	0.639332	0.625843
MYC	0.97216	0.951822	1.07602	1.41939	1.73504	1.86401
Figure 8O
Figure 8P
Relative protein expression	0uM APTO			0.5uM APTO			2.5uM APTO
MYC	0.965703	1.04035	0.993947	0.755758	0.750641	0.631059	0.338123	0.328985	0.343453
Klf15	0.983944	0.923261	1.09279	2.64241	2.86305	2.81308	4.37774	4.15057	4.12072
Figure 8Q
Figure 8R
Relative protein expression	Ctrl			APTO			Doxycycline			Doxycycline & APTO
MYC	0.994563	0.988963	1.01647	0.602828	0.581399	0.71599	2.00636	1.99479	1.88747	0.797773	0.867133	0.688619
Klf15	1.06087	0.997486	0.941645	1.28964	1.33109	1.4315	0.498963	0.451006	0.434237	0.77245	0.87035	0.969499
Figure 8S
Figure 8T
Relative protein expression	Ctrl						L-Phenylalanine						APTO-253						L-Phenylalanine & APTO-253
MYC	1.10049	0.872037	1.02747	1.05384	0.835882	1.11028	1.66912	1.79996	1.70275	1.90661	2.45204	2.26662	0.63877	0.778881	0.628903	0.956064	0.855064	0.740577	1.17828	1.15082	1.19635	0.960202	1.09356	1.27874
Klf15	0.973859	0.889016	1.13713	0.859959	1.28256	0.857478	0.657065	0.652575	0.642972	0.594976	0.592537	0.594815	1.68452	1.86578	1.17541	1.02264	1.15573	1.3028	0.942931	0.839999	0.938003	0.748029	0.991886	0.976374
Figure 8V
Cell size
Ctrl	1187.32	1321.63	1392.28	1480.09	1112.03	1194.52	1530.84	1054.47	1474.37	1254.47	1088.3	1266.41	1056.96	1625.86	899.58	1896.75	1292.28	1313.43	1149.99	796.26	1599.24	983.33	1099.99	1607.2	1412.93	1344.27	1049.25	1170.39	1150.74	977.36	1089.31	1321.63	1392.28	1480.09	1201.34	1194.52	1530.84	1054.47	1474.37	1254.47	1088.3	1266.41	1056.96	1625.86	1110.5	1896.75	1292.28	1313.43	1149.99
Dox	1760.69	515.92	1286.06	1449.49	2317.9	2148.49	893.28	2689.29	1598.75	1305.22	908.7	3269.88	1274.62	754.72	1167.41	1143.28	1850.24	1326.86	1047.76	791.29	1528.85	760.44	1505.22	1671.38	967.66	1919.89	1430.09	2265.66	1107.46	1565.91	1408.2	764.92	1863.17	1393.77	3039.29	2326.85	2435.56	1821.38	1596.01	1149.25	1637.8	1620.14	1508.2	1281.58	1460.44	1528.1	1232.58	2921.13	1217.41
Dox+Phenylalanine	2712	2024	2194	2102	1272	2034	1164	974	2064	1891	1615	2893	854	1894	1257	2264	1783	1935	1969	2457	2922	3688	2283	2322	1529	2128	3011	3061	2297	1497	1574	2013	1952	2093	1579	1384	1697	2003	1092	1904	2238	2418	814	888	936	2021	1582	1567	792
Dox+BH4	1866.9	1293.77	1266.16	1676.86	1186.56	1158.7	1114.92	1123.63	855.47	954.72	1064.17	1083.08	1401.98	1391.29	1458.45	1473.13	793.53	557.46	991.04	1680.09	1326.36	2000.49	1551.98	1280.09	909.2	1094.02	637.56	760.69	938.3	1444.27	2362.42	1785.06	1349.99	1047.26	892.53	1249	1643.03	1880.09	1643.03	1352.48	1497.25	1602.73	1222.88	1590.29	1245.52	622.14	1186.06	994.27	1506.46
[truncated: 11 more columns]

## Sheet: Supplementary figure 1
Supplementary figure 1A
Relative Mrps5 mRNA expression	Sham-1	Sham-2	Sham-3	Sham-4	Sham-5	Sham-6	MI3d-1	MI3d-2	MI3d-3	MI3d-4	MI3d-5	MI3d-6	MI14d-1	MI14d-2	MI14d-3	MI14d-4	MI14d-5	MI14d-6
Remote zone	0.90121	1.16517	0.83379	1.09176	1.04502	0.963054	1.01363	0.931573	0.836335	1.25407	1.20759	1.09552	0.897733	0.870384	0.754389	0.547783	0.573296	1.09671
Border zone	0.90121	1.16517	0.83379	1.09176	1.04502	0.963054	1.01363	0.931573	0.836335	1.25407	1.20759	1.09552	0.897733	0.870384	0.754389	0.547783	0.573296	1.09671
Infarct zone	0.609097	1.16532	0.651911	0.940759	1.07768	1.26064	0.613805	1.21751	0.545369	1.093	0.946886	1.09956	0.987096	0.887459	0.882718	0.949372	0.836856	0.615395
Supplementary figure 1B
Relative Mrps5 mRNA expression	Sham-1	Sham-2	Sham-3	MI6m-1	MI6m-2	MI6m-3	MI6m-4	MI6m-5
Border zone	1.33889	1.05778	0.603336	0.37398	0.279522	0.559044	0.318869	0.688264
Supplementary figure 1C
Relative gene expression	Ctrl-1	Ctrl-2	Ctrl-3	DCM-1	DCM-2	DCM-3	DCM-4	DCM-5	DCM-6
Nppa	1.10288	0.942312	0.954805	4.19677	18.795	4.14473	3.49981	0.91718	0.620403
Nppb	0.531058	2.13308	0.335862	14.5197	13.4631	12.1673	2.77395	1.74223	0.717444
Myh6	1.29312	0.920735	0.786141	0.210787	0.179476	0.100751	0.156243	0.22733	0.243309
Mrps5	0.842166	0.401975	1.75586	0.266864	0.584461	0.240511	0.497986	0.435027	0.281299
Supplementary figure 1E
Supplementary figure 1F
Relative Mrps5 mRNA expression	Mrps5 fl/fl	Mrps5 fl/fl	Mrps5 fl/fl	Mrps5 fl/fl	Mrps5 fl/fl	Mrps5 fl/fl	Mrps5 cKO	Mrps5 cKO	Mrps5 cKO
Liver	0.877876	0.978124	1.21933	1.09284	0.739739	1.09209	0.973389	0.794483	1.20338
Lung	1.68825	0.443967	1.06402	0.923078	0.697625	1.18306	1.01715	1.1847	1.29282
Supplementary figure 1K
EF	Mrps5 fl/fl	Mrps5 fl/fl	Mrps5 fl/fl	Mrps5 fl/fl	Mrps5 fl/fl	Mrps5 fl/fl	Mrps5 fl/fl	Mrps5 fl/fl	Mrps5 fl/fl	Mrps5 fl/fl	Mrps5 cKO	Mrps5 cKO	Mrps5 cKO	Mrps5 cKO	Mrps5 cKO	Mrps5 cKO	Mrps5 cKO	Mrps5 cKO	Mrps5 cKO	Mrps5 cKO	Mrps5 cKO	Mrps5 cKO
KO 5 weeks	85.553	74.0416	73.6728	81.4085	66.3753	60.1983	86.6923				85.431	94.2382	74.3741	73.6288	61.8182	73.2702	70.5498	72.9573
KO 6 weeks	81.1456	84.8034	67.0343	88.9414	72.0709	85.6077	72.3743				82.6574	89.8925	74.9288	64.0706	58.95	76.1347	73.206
KO 7 weeks	76.3207	91.9544	91.089	80.6844	84.3621	85.7998	92.148				51.2069	83.6434	85.6516	83.8907	70.3432	88.3182	59.9164	65.866	84.9791
KO 8 weeks	88.0041	90.8058	78.0144	94.7085	71.2475	89.2967	95.0075	81.7465	89.9689	91.5419	56.02	44.5117	80.8913	83.2389	84.9642	81.0653	81.7465	85.9592	84.8767
KO 9 weeks	79.6068	79.1792	87.7194	84.8525	93.107	95.734	78.7565	89.0291			64.3817	73.5066	46.8622	75.8911	74.1888	68.1748	62.3178	76.6223	69.885
KO 10 weeks	97.4317	85.2898	93.8083	78.9299							65.4445	80.0069	41.6295	75.4535
KO 11 weeks	75.5301	87.5377	86.8426	74.0682	92.2044	84.7385	82.049				54.3667	59.3908	85.6743	55.673	75.168	56.9377	64.5224
KO 12 weeks	86.4844	86.1968	90.8057	86.6487	80.5859	79.4716	87.3716	91.9704	76.6223		51.8448	57.1307	70.0109	62.6321	47.6915	30.808	41.5634	12.8163	54.853	44.3708	36.2702	23.374
KO 13 weeks	73.8928	82.0165	81.7314	69.0726	88.0581						38.9718	30.9763	64.0208	34.3114	46.5117	43.3092	42.5627
KO 14 weeks	71.7318	86.9002	74.5489	77.2388	77.8166	74.9626					50.7177	48.3085	23.885
KO 15 weeks	89.9654	75.0136	79.8788	77.7429	75.8895	81.3751	75.3069	75.9729			36.2006	40.115	42.2061	8.63821	26.2759	34.6993	20.5752	26.2039
KO 16 weeks	71.8566	72.4293	69.5456	69.0439	73.2581	79.5588	90.9893	90.627	86.0413		1.14761	6.00691	36.7193	50.7177	41.3865	44.4073	41.7517	21.5909
KO 17 weeks	95.1037	84.9456	78.0265	75.3253	70.0884	79.4916					14.1717	44.8309	23.2018	17.5753	35.1864	45.3825	34.8287	38.9743	7.26629	40.6428
KO 18 weeks	89.1237	93.0367	98.3808	84.5254	94.9763	82.1869	85.9087	83.9555	91.8896	95.9098	6.74966	19.3597	1	37.1739	47.0508	18.0337	3.61425	21.5089	12.0182	13.996
KO 19 weeks	95.8296	92.7325	91.1801	78.4505							22.8022	39.2033	26.9783	9.28021
KO 20 weeks	86.9097	96.4589	92.9414	83.847							39.0819	16.5315	19.1573	3.69705
KO 21 weeks	82.2288	90.6834	90.807	95.75							13.8034	10.6766	34.2955	8.09559
KO 22 weeks	95.8234	94.1754	88.5041	83.9172							18.2068	45.247	13.5886	2.45268
KO 23 weeks	90.3538	91.3558	87.4093	82.6611							10.3332	4.9	7.3913
Supplementary figure 1L
LVID;s	Mrps5 fl/fl+B35:W35A56B3B35:X35	Mrps5 fl/fl	Mrps5 fl/fl	Mrps5 fl/fl	Mrps5 fl/fl	Mrps5 fl/fl	Mrps5 fl/fl	Mrps5 fl/fl	Mrps5 fl/fl	Mrps5 fl/fl	Mrps5 cKO	Mrps5 cKO	Mrps5 cKO	Mrps5 cKO	Mrps5 cKO	Mrps5 cKO	Mrps5 cKO	Mrps5 cKO	Mrps5 cKO	Mrps5 cKO	Mrps5 cKO	Mrps5 cKO
KO 5 weeks	1.55267	2.22063	2.04	1.46979	2.14271	3.22292	1.25729				1.62563	0.8925	2.19583	1.61146	2.42604	2.125	1.80625	1.87708
KO 6 weeks	1.44264	1.62208	2.67042	1.37771	1.90896	1.31042	1.955				1.0625	1.07844	1.97625	2.08958	2.48094	1.71417	2.05417
KO 7 weeks	1.99042	0.963333	1.14042	1.59375	1.34583	1.11208	1.00583				2.70583	1.46625	1.34583	1.67167	1.615	1.15458	2.33042	2.08958	1.36
KO 8 weeks	1.13333	0.888636	1.40379	0.811364	1.71288	1.05606	0.85	1.33939	0.991667	1.00455	2.45985	2.17652	1.55833	1.49394	1.26212	1.58409	1.33939	1.00455	1.39091
KO 9 weeks	1.62917	1.36354	1.04479	1.32812	0.903125	0.74375	1.7	0.938542			2.125	1.43437	2.58542	1.7	1.46979	2.10729	2.19583	1.43437	1.66458
KO 10 weeks	0.538333	1.59375	0.878333	1.5725							1.85583	1.79681	2.41542	2.01875
KO 11 weeks	1.97046	1.50682	1.10758	1.80303	0.965909	1.275	1.42955				2.7947	2.56288	1.46818	2.71742	1.82879	1.99621	2.02197
KO 12 weeks	1.09792	1.04479	1.13333	1.0625	1.275	1.275	0.920833	1.20417	1.43437		2.72708	2.40833	2.08958	1.94792	2.63854	2.23125	2.60312	3.32917	1.73542	2.85104	3.02813	2.35521
KO 13 weeks	1.84167	1.43437	1.62917	2.17813	1.29271						2.69167	3.09896	1.64688	3.57708	3.41771	3.1875	2.83333
KO 14 weeks	2.00104	1.25729	1.45208	1.52292	1.66458	1.96562					2.44375	2.26667	3.11667
KO 15 weeks	1.15104	1.36354	1.32812	1.09792	1.57604	1.11563	1.32812	1.16875			2.95729	1.89479	2.55	3.25833	2.92188	2.86875	3.02813	2.56771
KO 16 weeks	1.61146	1.7	2.01875	1.84167	1.7	1.39896	1.08021	1.11563	1.08021		3.66562	3.68333	3.13437	2.44375	2.35521	2.49688	2.78021	2.56771
KO 17 weeks	0.563125	1.42375	1.48042	1.36	2.21354	1.4025					4.12958	2.39417	3.30083	3.38583	2.86875	2.7625	3.20167	2.83333	3.34687	3.655
KO 18 weeks	1.15458	1.01292	0.502917	1.32458	0.837121	1.33939	1.08826	1.21061	1.05606	0.714773	2.48625	3.47083	4.53333	3.13083	2.0825	2.99625	4.10833	4.15985	3.30985	4.45606
KO 19 weeks	0.78625	0.920833	1.21125	1.48042							3.30792	2.78375	2.975	2.805
KO 20 weeks	1.36515	0.74697	0.837121	1.17197							2.33106	4.19848	3.2197	3.28409
KO 21 weeks	1.44242	1.01742	1.06894	0.721212							3.79924	2.74318	2.87197	4.55909
KO 22 weeks	0.656818	0.875758	1.19773	1.14621							3.92803	2.7947	4.04394	3.825
KO 23 weeks	1.18646	1.04479	1.11563	1.38125							3.54167	4.86979	4.17917
Supplementary figure 1M
LV Vol;s	Mrps5 fl/fl	Mrps5 fl/fl	Mrps5 fl/fl	Mrps5 fl/fl	Mrps5 fl/fl	Mrps5 fl/fl	Mrps5 fl/fl	Mrps5 fl/fl	Mrps5 fl/fl	Mrps5 fl/fl	Mrps5 cKO	Mrps5 cKO	Mrps5 cKO	Mrps5 cKO	Mrps5 cKO	Mrps5 cKO	Mrps5 cKO	Mrps5 cKO	Mrps5 cKO	Mrps5 cKO	Mrps5 cKO	Mrps5 cKO
KO 5 weeks	6.62892	16.5891	13.3846	5.74352	15.1591	41.6758	3.80406				7.47009	1.51146	16.1262	7.30218	20.711	14.8442	9.80701	10.8243
KO 6 weeks	5.46942	7.4279	26.2901	4.84553	11.3009	4.24526	12.0102				2.42491	2.52405	12.3459	14.2256	21.8999	8.5699	13.6219
KO 7 weeks	12.5726	1.86062	2.93248	7.09541	4.55537	2.74123	2.09147				27.1603	5.70732	4.55537	8.0311	7.34396	3.03099	18.7284	14.2256	4.68303
KO 8 weeks	2.88394	1.49367	5.0908	1.16427	8.55327	2.38552	1.32273	4.49803	2.01272	2.08424	21.4388	15.7706	6.69216	5.99387	3.84298	6.98408	4.49803	2.08424	4.96879
KO 9 weeks	7.51241	4.71527	2.31753	4.3987	1.56105	0.916075	8.38805	1.73341			14.8442	5.38755	24.2655	8.38805	5.74352	14.533	16.1262	5.38755	7.94325
KO 10 weeks	0.371664	7.09541	1.44685	6.85182							10.5131	9.67571	20.4852	13.0331
KO 11 weeks	12.2538	6.12995	2.71151	9.76213	1.87415	3.94795	5.34004				29.4132	23.7437	5.72705	27.4485	10.1245	12.666	13.086
KO 12 weeks	2.64848	2.31753	2.88394	2.42491	3.94795	3.94795	1.64586	3.3912	5.38755		27.69	20.3354	14.2256	11.8995	25.5203	16.7898	24.6798	45.0831	8.84688	30.8932	35.8071	19.2316
KO 13 weeks	10.3085	5.38755	7.51241	15.8001	4.095						26.8103	37.8848	7.7261	53.6038	48.0342	40.5724	30.4237
KO 14 weeks	12.7442	3.80406	5.56387	6.30257	7.94325	12.1774					21.0905	17.4685	38.4143
KO 15 weeks	3.00618	4.71527	4.3987	2.64848	6.89208	2.76471	4.3987	3.13146			33.7937	11.0877	23.4484	42.7953	32.8109	31.3667	35.8071	23.855
KO 16 weeks	7.30218	8.38805	13.0331	10.3085	8.38805	5.04484	2.53522	2.76471	2.53522		56.8416	57.5015	38.9477	21.0905	19.2316	22.252	29.0391	23.855
KO 17 weeks	0.421854	5.28336	5.85291	4.68303	16.4561	5.07852					75.4973	20.0377	44.1601	46.9601	31.3667	28.5854	41.0118	30.4237	45.6651	56.4477
KO 18 weeks	3.03099	2.13154	0.306727	4.36775	1.26854	4.49803	2.58634	3.43975	2.38552	0.820684	22.0169	49.8539	94.0608	38.8407	14.1037	34.8931	74.5805	76.8133	44.4526	90.3393
KO 19 weeks	1.06783	1.64586	3.44462	5.85291							44.3899	29.1303	34.291	29.6808
KO 20 weeks	4.72997	0.927075	1.26854	3.15457							18.7413	78.5112	41.5748	43.6197
KO 21 weeks	5.46728	2.15727	2.46468	0.841325							61.9228	28.0951	31.4532	95.3192
KO 22 weeks	0.648879	1.43529	3.34305	2.97254							67.0431	29.4132	71.839	62.9293
KO 23 weeks	3.25979	2.31753	2.76471	4.87842							52.3375	111.201	77.6598

## Sheet: Supplementary figure 2
Supplementary figure 2A
Viable embyros (%)
	Mrps5fl/+	Mrps5fl/fl	Mrps5fl/+; cTnTCre	Mrps5fl/fl; cTnTCre
E11.5d	26.8293	20.3252	25.2033	27.6423
E12.5d	33.6842	33.6842	32.6316	0
E13.5d	33.75	33.75	32.5	0
NB	32.6087	32.6087	34.7826	0

## Sheet: Supplementary figure 4
Supplementary figure 4C
	AAV-Luci			AAV-Gfp
Relative Gfp expression	0.870808	0.830873	1.29832	48.1604	133.284	179.277
Supplementary figure 4F
	AAV-Luci			AAV-Gfp
Relative Gfp expression	0.875696	1.19741	0.926892	10.677	7.237	15.9578
Supplementary figure 4G
	Mrps5fl/fl/ AAV9-Luci						Mrps5cKO/ AAV9-Luci						Mrps5cKO/ AAV9-Klf15
Relative Klf15 expression	1.36354	0.714413	1.08933	0.56689	1.20276	1.06306	0.0829689	0.213467	0.26331	0.229476			0.815616	0.62098	0.855862	0.83554
Supplementary figure 4H
	Mrps5fl/fl/ AAV9-Luci						Mrps5cKO/ AAV9-Luci						Mrps5cKO/ AAV9-Adra1a
Relative Adra1a expression	1.22889	0.708511	1.56769	0.635933	0.81321	1.04576	0.01311	0.287784	0.365666	0.230448			0.854166	0.696384	0.460579	0.731824
Supplementary figure 4I
	Mrps5fl/fl/ AAV9-Luci						Mrps5cKO/ AAV9-Luci						Mrps5 cKO/ AAV9-Angpt1
Relative Angpt1 expression	1.07422	0.829774	1.33046	0.960761	0.774365	1.03042	0.0197448	0.217734	0.163655	0.111361			2.23642	1.99067	0.807712	1.59455
Supplementary figure 4J
	Mrps5fl/fl/ AAV9-Luci						Mrps5cKO/ AAV9-Luci						Mrps5cKO/ AAV9-Ces1d
Relative Ces1d expression	0.745365	0.666602	1.04714	1.26152	1.60032	0.679052	0.0404797	0.186525	0.11675	0.120227			0.672506	0.311462	0.919927	0.705968
Supplementary figure 4K
	Mrps5fl/fl/ AAV9-Luci						Mrps5cKO/ AAV9-Luci						Mrps5 cKO/ AAV9-Enpp2
Relative Enpp2 expression	1.07966	0.866864	1.27544	0.878591	0.843391	1.05605	0.0190674	0.432074	0.166347	0.0644056			1.66911	1.73769	3.41888	1.02486
Supplementary figure 4L
	Mrps5fl/fl/ AAV9-Luci						Mrps5cKO/ AAV9-Luci						Mrps5cKO/ AAV9-Pik3r1
Relative Pik3r1 expression	1.15123	0.815621	1.32748	0.850992	1.03106	0.82362	0.0974109	0.339218	0.0763421	0.0808199			1.30716	1.80398	0.933197	0.643181

[truncated: 9 more sheets: Supplementary figure 5, Supplementary figure 6 , Supplementary figure 7, Supplementary figure 11, Supplementary table 1, Supplementary table 2, Supplementary table 3, Echocardiography, QPCR primers]
